# Supplementary material for: Proteomic analysis reveals the diversity and complexity of membrane proteins in chickpea (Cicer arietinum L.)
Source: Proteome Sci. 2012 Oct 2;10:59. doi: 10.1186/1477-5956-10-59 (PMC3558352; doi:10.1186/1477-5956-10-59)
Supplement: Additional file 2 — Table S1. Prediction of TMDs in the identified proteins using five different programs. [file 1477-5956-10-59-S2.xls]

## Sheet: Sheet1
Addiitional file 2 Table S1 Prediction of TMDs of microsomal proteins of chickpea
Spot No.	Identification	gi No.		TMpred		DAS		HMMTOP	SOSUI	SPLIT
				inside to outside helices	outside to inside helices	>1.7 cutoff	>2.2 cutoff
CaM-89	Serine threonine kinase homolog COK-4	9796478		3	3	6	3	0	3	1
CaM-246	Putative serine/threonine kinase	110289142		0	0	2	0	0	0	0
CaM-322	Phosphoglycerate kinase precursor like	82621134		1	0	2	0	0	0	1
CaM-247	Membrane protein CH1-like	115441379		3	3	5	3	4	3	3
CaM-182	Ferritin	224140479		1	1	2	0	1	0	0
CaM-432	Disease resistance protein (Fragment)	108739945		0	0	2	0	0	0	0
CaM-94	Chaperonin 60 alpha subunit	217074850		1	2	5	0	0	0	0
CaM-99	Chaperone DnaK	92870233		1	1	3	0	0	0	0
CaM-157	Putative GloEL protein chaperonin, 60kDa	225435794		1	1	4	0	0	0	0
CaM-150	Chaperonin 60 alpha subunit	3790441		1	0	5	1	0	0	1
CaM-421	Chaperonin 60 alpha chain precursor, chloroplast	1710807		1	1	5	0	0	0	0
CaM-39	putative 60S ribosomal protein L1	84468414		1	1	1	1	1	0	1
CaM-208	Putative 60S acidic ribosomal protein P0	84468360		4	3	6	3	1	0	1
CaM-209	Putative 60S acidic ribosomal protein P0	84468360		4	3	6	3	3	0	0
CaM-249	Polyubiquitin	18421671		1	1	2	1	0	0	1
CaM-223	Putative glutamate-tRNA ligase	115443869		1	0	4	0	0	0	0
CaM-407	Mitochondrial processing peptidase beta subunit	12802327		0	0	1	0	0	0	0
CaM-242	Cytochrome b6-f complex iron-sulfur subunit	136707		2	2	4	2	1	0	1
CaM-326	Cytochrome P450	15238866		4	4	5	4	0	0	4
CaM-21	Chlorophyll a/b-binding protein AB96	115773		3	3	3	3	3	1	3
CaM-22	Chlorophyll a/b-binding protein 3 precursor	115800		4	4	3	3	3	1	3
CaM-69	Chlorophyll A-B binding protein	169124051		4	3	3	2	2	2	3
CaM-126	Chlorophyll a/b-binding protein type III (Fragment	7271947		3	3	3	3	3	0	1
CaM-127	PSI type III chlorophyll a/b-binding protein [imported]	15219941		4	3	3	1	3	0	1
CaM-184	LHCA3; chlorophyll binding	79320443		3	3	3	1	4	0	1
CaM-74	Light-harvesting chlorophyll-a/b binding protein Lhcb1	56809379		3	4	3	3	3	1	3
CaM-218	Glutamine synthetase	12963877		0	0	3	0	0	0	0
CaM-308	Fructose-bisphosphate aldolase 1	399024		0	0	1	0	0	0	0
CaM-310	fructose-bisphosphate aldolase (EC 4.1.2.13) precursor	399024		0	0	1	0	0	0	0
CaM-453	Fructose-bisphosphate aldolase	3913008		0	0	2	1	0	0	0
CaM-255	Plastidic aldolase	38096041		0	0	1	0	1	0	0
CaM-210	Fructose-bisphosphate aldolase	84468290		0	0	1	0	1	0	0
CaM-216	Glutamate-ammonia ligase (EC 6.3.1.2) delta precursor	121344		0	0	4	0	0	0	0
CaM-214	Glutamate-ammonia ligase (EC 6.3.1.2) delta precursor	121344		0	0	4	0	0	0	0
CaM-452	Ferredoxin: nadp+ reductase	4930119		2	2	2	1	0	0	0
CaM-366	Carbonic anhydrase	20502881		1	1	2	0	1	0	0
CaM-370	Carbonic anhydrase	20502881		1	1	2	0	1	0	0
CaM-206	Phosphoribulokinase	1885326		0	0	1	0	0	0	0
CaM-435	Carbonic anhydrase	8954289		2	1	2	0	1	0	0
CaM-438	Carbonic anhydrase	8954289		2	1	2	0	1	0	0
CaM-376	Ferredoxin-NADP reductase	125553745		3	3	3	1	1	0	0
CaM-436	Putative quinone oxidoreductase	21068664		1	1	1	1	1	0	1
CaM-462	Glyceraldehyde-3-phosphate dehydrogenase A, chloroplastic	120658		0	0	2	0	0	0	0
CaM-289	Ribulose-1,5-biphosphate carboxylase/oxygenase large subunit	10764577		1	3	2	0	0	0	0
CaM-38	Ribulose bisphosphate carboxylase/Oxygenase large chain	1750362		1	2	2	0	0	0	0
CaM-43	Ribulose bisphosphate carboxylase large chain	197294096		1	2	2	0	0	0	0
CaM-138	Chromosome chr17 scaffold_16	225456471		0	0	4	0	0	0	0
CaM-226	ATPase beta subunit (Fragment	6467935		0	1	4	0	0	0	0
CaM-147	ATP synthase subunit beta, chloroplastic	11466372		0	0	1	0	0	0	0
CaM-189	ATP synthase subunit alpha	197294119		0	1	2	0	0	0	0
CaM-221	ATP synthase beta subunit (Fragment	3850926		0	1	2	0	0	0	0
CaM-161	ATP synthase beta subunit (Fragment	7708546		0	1	1	0	0	0	0
CaM-80	ATP synthase beta subunit (Fragment	4063542		0	1	1	0	0	0	0
CaM-316	ATP synthase subunit alpha	197294119		0	1	2	0	0	0	0
CaM-222	ATP synthase subunit beta	197294097		0	1	2	0	0	0	0
CaM-335	ATP synthase subunit alpha	197294119		0	1	2	0	0	0	0
CaM-396	ATP synthase subunit alpha	197294119		0	1	2	0	0	0	0
CaM-385	ATP synthase subunit gamma, chloroplast precursor	226533016		1	1	3	0	0	0	0
CaM-460	Glyceraldehyde 3-phosphate dehydrogenase	3413165		0	0	0	0	0	0	0
CaM-319	Putative ferredoxin-NADP(H) oxidoreductase	41052915		2	2	3	1	2	0	0
CaM-54	Activator of spomin	145357734		1	0	0	0	0	0	0
CaM-290	Intronic ORF; similar to LAGLIDADG endonuclease	2943730		1	0	0	0	0	0	0
CaM-155	Dynein-1-alpha heavy chain	159490411		9	7	31	7	1	2	3
CaM-271	H+-transporting two-sector ATPase-alpha chain	114522		0	0	2	0	0	0	0
CaM-272	ATP synthase CF1 alpha subunit	13518443		0	0	1	0	0	0	0
CaM-299	Histone acetyltransferase GCN5	18410098		1	1	3	0	1	0	0
CaM-85	Calcineurin-like phosphoesterase family protein	22329383		1	0	1	0	0	0	0
CaM-115	Trypsin inhibitor, chain B - soybean (fragments)	157838208		1	1	2	1	0	1	1
CaM-443	Predicted protein	224119706		1	0	1	0	0	0	0
CaM-263	OSJNBb0085H11.1 protein	38346013		4	5	12	3	2	0	0
CaM-478	Putative uncharacterized protein	147828109		0	0	3	0	0	0	0
CaM-323	Putative uncharacterized protein	224284512		0	0	1	0	0	0	0
CaM-477	Unknown protein	27497205		0	0	3	0	0	0	0
CaM-171	Unknown protein	15236812		0	0	2	1	0	0	0
CaM-64	Hypothetical protein P0415D04.53	47496995		1	1	3	2	2	1	1
CaM-267	Hypothetical protein F26P21.180	3688187		1	1	2	2	3	0	1
CaM-56	Hypothetical protein OSJNBa0075N02.148	28972006		0	0	2	0	0	0	0
CaM-125	Oxygen-evolving enhancer protein 1	131384		1	1	1	1	0	0	1
CaM-183	Oxygen-evolving enhancer protein 2	131390		1	0	1	1	0	0	1
CaM-73	Actin (Fragment)	111610552		1	1	1	1	1	0	1
CaM-428	Beta-1,3-glucanase	116490100		2	2	4	1	1	1	1
CaM-487	Guanine nucleotide-binding protein subunit beta-like	3023847		1	1	1	0	0	0	0
CaM-191	Ferritin	255637227		1	0	0	0	0	0	0
CaM-483	Luminal binding protein, BiP	297742397		2	3	6	2	2	0	1
CaM-240	40S ribosomal protein S12	255626071		0	0	1	0	0	0	0
CaM-283	40S ribosomal protein S12	255626071		0	0	1	0	0	0	0
CaM-301	Proteasome subunit alpha type	224139394		0	0	2	2	0	0	1
CaM-75	Chlorophyll a/b binding protein	3928140		3	3	3	3	3	1	3
CaM-196	Oxygen-evolving enhancer protein 1	131384		1	1	1	1	0	0	1
CaM-294	Putative PSII-P protein	217072770		1	1	1	1	0	0	1
CaM-311	ATP synthase CF1 alpha subunit	289066833		0	0	1	0	0	0	0
