# Supplementary material for: Proteomic analysis reveals the diversity and complexity of membrane proteins in chickpea (Cicer arietinum L.)
Source: Proteome Sci. 2012 Oct 2;10:59. doi: 10.1186/1477-5956-10-59 (PMC3558352; doi:10.1186/1477-5956-10-59)
Supplement: Additional file 3 — Table S2. Prediction of TMDs (based upon TMpred) in the membrane proteome dataset of Lupinus albus. [file 1477-5956-10-59-S3.xls]

## Sheet: Sheet1
Additional file 8 Table S5 Prediction of TMDs applied to microsomal proteome dataset of white lupin (Tian et al., 2009)
S. No.	Protein annotation	Organism	Protein Mass (Da) #	gi No.	TMpred
					Inside to outside	Outside to inside
1	Adenosine triphosphatase	Phaseolus vulgaris	55310	169318	0	0
2	Adenine nucleotide translocator	Lupinus albus	42134	2780194	5	4
3	F1 ATPase	Pisum sativum	60113	2116558	0	0
4	Adenine nucleotide translocator	Lupinus albus	39769	2780194	5	4
5	AAA ATPase	Medicago truncatula	167308	124361211	2	4
6	ATPase beta subunit	Nicotiana sylvestris	22337	122212916	1	1
7	Plasma membrane H+ ATPase	Lupinus albus	105034	66132317	9	11
8	Trans-cinnamic acid 4-hydroxylase	Pisum sativum	57023	308229545	2	2
9	60S ribosomal protein L22-2 (RPL22B)	Arabidopsis thaliana	20969	17865568	0	0
10	Histone H4	Hyacinthus orientalis	20687	47027020	0	0
11	H+-transporting two-sector ATPase	Medicago truncatula	33840	124360985	0	0
12	DDT; Homeodomain-related	Medicago truncatula	19112	124360728	1	1
14	PDR-like ABC-transporter	Glycine max	162565	94732079	16	15
15	Heat shock protein Hsp70	Medicago truncatula	61346	124361171	0	0
16	BiP-isoform D	Glycine max	54230	13398537	2	3
17	60S ribosomal protein	Medicago sativa	20286	28798549	0	0
18	Mitochondrial phosphate transporter	Glycine max	39765	3318611	4	2
19	60S ribosomal protein L12	Capsicum annuum	22609	40287508	0	0
20	Clathrin heavy chain	Glycine max	193232	1335862	2	2
21	Aquaporin	Lupinus albus	45880	2804154	6	6
22	Putative ATP synthase	Arabidopsis thaliana	22787	4417280	0	0
23	Clathrin propeller, N-terminal	Medicago truncatula	193039	355489972	3	4
24	Glycoprotein-like protein	Solanum tuberosum	22873	76161008	0	0
25	Vacuolar ATP synthase catalytic subunit A	Vigna radiata var. radiate	23405	3334413	4	4
26	H+ transporting ATPase, proton pump	Medicago truncatula	104871	7378769	10	11
27	Ubiquinol-cytochrome C reductase complex 14 kDa protein, putative	Arabidopsis thaliana	25275	255549004	0	0
28	40S ribosomal protein S14	Lupinus luteus	22413	3122785	0	0
29	Orn/DAP/Arg decarboxylase 2; Heat shock protein Hsp70	Medicago truncatula	22803	124360455	5	4
30	60S ribosomal protein L23a	Daucus carota	26851	13560777	0	0
31	Ly200 protein	Capsicum annuum	24171	40287540	0	0
32	Ribosomal protein L13a	Lupinus luteus	23496	2791948	0	0
33	Glycoprotein-like protein	Solanum tuberosum	26610	76161008	0	0
34	Trans-cinnamate 4-monooxygenase (C4H)	Medicago sativa	58243	586081	2	2
35	Putative ATP synthase subunit	Glycine max	20242	396230	0	0
36	Translation elongation factor 1A-5	Gossypium hirsutum	64778	74486736	0	0
37	Probable aquaporin PIP-type 7a (Turgor-responsive protein 7a)	Pisum sativum	26029	20683	6	6
38	Ubiquitin extension protein	Lupinus albus	23489	438111	0	0
