# Supplementary material for: Proteomic analysis reveals the diversity and complexity of membrane proteins in chickpea (Cicer arietinum L.)
Source: Proteome Sci. 2012 Oct 2;10:59. doi: 10.1186/1477-5956-10-59 (PMC3558352; doi:10.1186/1477-5956-10-59)
Supplement: Additional file 4 — Table S3. Calculation of GRAVY value of each peptide identified by MS/MS analysis. [file 1477-5956-10-59-S4.xls]

## Sheet: Sheet1
Additional file 3 Table S2 Calculation of GRAVY value of each peptide identified by MS/MS analysis
Spot No.	Identification	Peptides	GRAVY Values
CaM-89	Serine threonine kinase homolog COK-4	R.LEICIGVAR.G	0.727
		K.HLQEGQLSWKK.R	-1.877
CaM-322	Phosphoglycerate kinase precursor like	K.LADLSGK.G	-0.389
		R.AAIPTIK.H	-0.144
		K.YSLAPLVPR.L	0.336
		K.GVSLLLPSDVVIADK.F	0.865
		K.GVTTIIGGGDSVAAVEK.V	0.568
CaM-247	Membrane protein CH1-like	K.GASNILDKDK.D	-1.4
		R.YLEELNSR.Y	-1.53
		R.YLEELNSR.Y	-1.53
CaM-182	Ferritin	K.IAEYVTQLR.M	-0.109
CaM-432	Disease resistance protein (Fragment)	K.MDSTRSSHLK.E	-1.658
		K.MDHTRSSHLK.E	-1.858
CaM-94	Chaperonin 60 alpha subunit	R.VLITDQK.I	0.1
		K.LSGGVAVIK.V	1.209
		R.GILNVAAIK.A	0.918
		K.VVNDGVTIAR.A	0.35
		K.SIVEFENA.V	-0.2
		K.SIVEFENAR.V	-0.2
		K.LADAVGLTLGPR.G	0.271
		R.NVVLDEFGSPK.V	-0.192
		R.NVVLDEFGSPK.V	-0.192
		K.VGAATETELEDR.K	-1.179
		K.LGLLSVTSGANPVSIK.K	0.3
		K.LGLLSVTSGANPVSIK.K	0.3
		K.TNDSAGDGTTTASILAR.E	-0.732
		R.AIELPDAMENAGAALIR.E	-0.053
		R.AIELPDAMENAGAALIR.E	-0.053
		K.DSTTIIADAASKDELQSR.V	-0.56
		K.ALVAPASLIAQNAGIEGEVVVEK.I	0.736
CaM-99	Chaperone DnaK	R.MVNEAER.F	-0.978
		R.TPVENSLR.D	-1.46
		R.LDGIPPAPR.G	-0.727
		R.LDGIPPAPR.G	-0.727
		R.IPAVQELVK.K	-0.218
		K.MSEVDEESK.Q	-1.891
		R.TTPSVVAYTK.N	-0.625
		K.NQADSVVYQTEK.Q	-1.529
		K.SFAAEEISAQVLR.K	-0.247
		K.AVVTVPAYFNDSQR.T	-0.312
		R.IINEPTAASLAYGFER.K	-0.4
CaM-157	Putative GloEL protein chaperonin, 60kDa	K.LADLVGVTLGPK.G	0.486
		K.VVAAGAIPVLITR.G	1.287
		K.EVELEDPVENIGAK.L	-0.531
		K.TNDLAGDGTTTSVVLAQGLIAEGVK.V	0.281
CaM-150	Chaperonin 60 alpha subunit	R.GILNVAAIK.A	0.918
		K.VVNDGVTIAR.A	0.35
		K.VVNDGVTIAR.A	0.35
		K.SIVEFENAR.V	-0.2
		K.SIVEFENAR.V	-0.2
		K.DKLEDADER.L	-1.855
		R.NVVLDEFGSPK.V	-0.192
		R.NVVLDEFGSPK.V	-0.192
		K.VGAATETELEDR.K	-1.179
		K.VGAATETELEDR.K	-1.179
		R.AIELPDAMENAGAALIR.E	-0.053
		R.AIELPDAMENAGAALIR.E	-0.053
CaM-421	Chaperonin 60 alpha chain precursor, chloroplast	K.SIVEFENAR.V	-0.2
		K.DIAFDQHSR.S	-1.327
		R.NVVLDEFGSPK.V	-0.192
		K.AVATISAGNDELIGK.M	0.218
CaM-39	Putative 60S ribosomal protein L1	R.MALLAEAER.V	0.282
		R.MALLAEAER.V	0.282
		R.NIPGVEITNVER.L	-0.321
CaM-208	Putative 60S acidic ribosomal protein P0	K.VGSSEAALLAK.L	0.592
		K.GTVEIITPVELIK.K	0.24
CaM-209	Putative 60S acidic ribosomal protein P0	K.VGSSEAALLAK.L	0.592
		K.GTVEIITPVELIK.K	0.24
CaM-249	Polyubiquitin	R.GGMQIFVK.T	0
		K.DSILHLALR.L	0.509
		R.TLADYNIQK.E	-1.3
		R.TLADYNIQK.E	-1.3
		R.GGMQIFVRTLTR.K	-0.421
		R.GGMQIFVRTLTR.K	-0.421
		-.MSMQIHAKTLTEK.T	-0.5
		R.LCGGMQIFVNTLTGK.T	0.282
		K.LLDDGRTLADYSIQK.D	-0.9
		R.TLADYSIQKDSILHLALR.L	0.07
CaM-223	Putative glutamate-tRNA ligase	K.GKSLFMPLR.V	0.127
		K.GKSLFMPLR.V	0.127
		R.AEEHLPNTLR.Q	-1.592
		R.AEEHLPNTLR.Q	-1.592
		R.VNKSGAVFDAVK.L	0.164
		R.VNKSGAVFDAVK.L	0.164
		R.NSMYKQYAEK.L	-1.558
		R.NSMYKQYAEK.L	-1.558
		K.QMQLPPVYMGK.W	-0.677
		K.QMQLPPVYMGK.W	-0.677
		M.MAAAMGSPWLRIR.L	0.7
		M.MAAAMGSPWLRIR.L	0.7
		MMAAAMGSPWLRIR.L	0.7
		MMAAAMGSPWLRIR.L	0.7
CaM-407	Mitochondrial processing peptidase beta subunit	R.QLLTYGR.R	-1.311
		R.QLLTYGR.R	-1.311
		R.ILSAPETR.V	-0.13
		R.ILSAPETR.V	-0.13
		R.RTYWNR.Y	-2.65
		R.RTYWNR.Y	-2.65
		R.ERDVILR.E	-1.278
		R.TYWNR.Y	-2.386
		R.TYWNR.Y	-2.386
		K.HMGSELAQR.V	-0.736
		K.HMGSELAQR.V	-0.736
		R.IDAVDASTIKR.V	-0.031
		K.EPAIFTGSEVR.I	-0.085
		K.LKQLENPDPR.F	-1.592
		K.LKQLENPDPR.F	-1.592
		R.TATVGVWIDAGSR.F	0.193
		R.TATVGVWIDAGSR.F	0.193
		K.SSLLLHIDGTSPVAEDIGR.Q	-0.224
		K.SSLLLHIDGTSPVAEDIGR.Q	-0.224
		R.QLEEEIENMGGHLNAYTSR.E	-1.333
CaM-242	Cytochrome b6-f complex iron-sulfur subunit	K.GDPTYLVVEK.D	-0.842
		K.DAIGNDVIAEQWLK.T	-0.419
CaM-326	Cytochrome P450	K.TLLDKAMK.K	-0.85
		R.EDMLKYIPFGSGR.R	-1.06
CaM-21	Chlorophyll a/b-binding protein AB96	R.ELEVIHSR.W	-0.84
		R.ELEVIHSR.W	-0.84
		K.FGEAVWFK.A	0.08
		K.NRELEVIHSR.W	-1.317
		K.NRELEVIHSR.W	-1.317
		K.KVASSSSPWHGPDGVK.Y	-0.978
		R.WAMLGALGCVFPELLSR.N	0.532
		R.WAMLGALGCVFPELLSR.N	0.532
		R.WAMLGALGCVFPELLSR.N	0.532
CaM-22	Chlorophyll a/b-binding protein 3 precursor	R.ELEVIHSR.W	-0.84
		K.LGPSAPEVGR.V	-0.225
		K.NRELEVIHSR.W	-1.317
		K.NRELEVIHSR.W	-1.317
		K.QVSSGSPWYGPDR.V	-1.04
		K.QVSSGSPWYGPDR.V	-1.04
		R.WAMLGALGCVFPELLSR.N	0.532
CaM-69	Chlorophyll A-B binding protein	R.ALEVIHGR.W	-0.27
		R.ALEVIHGR.W	-0.27
		K.WVRVDFK.E	-1
		K.WVRVDFK.E	-1
		M.ALMAASSAAVVK.Q	1.143
		M.ALMAASSAAVVK.Q	1.143
		R.VDFKEPVWFK.A	-0.5
		R.VDFKEPVWFK.A	-0.5
CaM-126	Chlorophyll a/b-binding protein type III (Fragment)	K.QYFLGLEK.G	-0.65
		K.QYFLGLEK.G	-0.65
		K.WLAYGEIINGR.F	-0.077
		K.WLAYGEIINGR.F	-0.077
CaM-127	PSI type III chlorophyll a/b-binding protein [imported]	K.QYFLGLEK.G	-0.65
		K.QYFLGLEK.G	-0.65
		R.WLAYGEIINGR.F	-0.123
		R.WLAYGEIINGR.F	-0.123
		R.LQDWYNPGSMGK.Q	-1.579
		R.RLQDWYNPGSMGK.Q	-1.773
		R.RLQDWYNPGSMGK.Q	-1.773
CaM-184	LHCA3; chlorophyll binding	R.WLAYGEIINGR.F	-0.123
		R.LQDWYNPGSMGK.Q	-1.579
		R.FAMLGAAGAIAPEILGK.A	0.916
		R.FAMLGAAGAIAPEILGK.A	0.916
CaM-74	Light-harvesting chlorophyll-a/b binding protein Lhcb1	R.ELEVIHSR.W	-0.84
		K.FGEAVWFK.A	0.08
		K.FGEAVWFK.A	0.08
		K.NRELEVIHSR.W	-1.317
		K.NRELEVIHSR.W	-1.317
		K.VASSGSPWYGPDR.V	-0.687
		K.VASSGSPWYGPDR.V	-0.687
		K.KVASSGSPWYGPDR.V	-0.887
		K.KVASSGSPWYGPDR.V	-0.887
		K.VASSGSPWYGPDRVK.Y	-0.912
		R.WAMLGALGCVFPELLSR.N	0.532
		RWAMLGALGCVFPELLSRN	0.532
		RWAMLGALGCVFPELLSRN	0.532
CaM-218	Glutamine synthetase	K.AAEIFSNPK.V	-0.191
CaM-308	Fructose-bisphosphate aldolase 1	K.TIASPGR.G	-0.667
		K.EAAWGLAR.Y	-0.53
		R.SAAYYQQGAR.F	-0.967
		R.LASIGLENTEVNR.Q	-0.687
		R.TVVSIPNGPSALAVK.E	0.188
CaM-310	Fructose-bisphosphate aldolase (EC 4.1.2.13) precursor	K.EAAWGLAR.Y	-0.53
		K.VAEYTLNLLHR.R	-0.592
		R.LASIGLENTEVNR.Q	-0.687
		R.TVVSIPNGPSALAVK.E	0.188
		R.GILAMDESNATCGK.R	-0.588
		R.GILAMDESNATCGKR.L	-0.588
CaM-453	Fructose-bisphosphate aldolase	R.LIESPAPGIISR.R	-0.221
		R.IAQIPVSEGYLGR.V	0.167
		K.ASSVAQVVTTLQER.G	-0.144
		K.IVNTGTVLQVGDGIAR.I	0.567
		K.NVGVVLMGDGLLIQEGSSVK.A	0.518
CaM-257	Plastidic aldolase	R.ALQNTALK.T	-0.56
		K.EAAWGLAR.Y	-0.53
		K.SNSLAQLGK.Y	-0.791
		R.AKSNSLAQLGK.Y	-0.877
		R.TVVSIPNGPSALAVK.E	0.188
		R.TVVSIPNGPSALAVK.E	0.188
		R.GILAMDESNATCGK.R	-0.588
		K.RLASIGLENTEVNR.Q	-0.887
		R.GILAMDESNATCGKR.L	-0.329
CaM-210	Fructose-bisphosphate aldolase	K.TIASPGR.G	-0.667
		K.SNSLAQLGK.Y	-0.791
		R.LASIGLENTEVNR.Q	-0.687
		R.TVVSIPNGPSALAVK.E	0.188
		K.IVDVLVEQNIVPGIK.V	0.853
CaM-216	Glutamate-ammonia ligase (EC 6.3.1.2) delta precursor	R.AAEIFSNPK.V	-0.245
CaM-214	Glutamate-ammonia ligase (EC 6.3.1.2) delta precursor	R.AAEIFSNPK.V	-0.245
CaM-452	Ferredoxin: nadp+ reductase	K.GIDDIMVSLAAK.D	0.214
		K.DNTFVYMCGLK.G	-0.185
		R.LYSIASSAIGDFGDSK.T	-0.122
CaM-366	Carbonic anhydrase	R.QGNEIIR.K	-1.644
		K.SQAETGEIK.G	-1.3
CaM-370	Carbonic anhydrase	K.GGYYDFVK.G	-0.81
		K.NPALYGELAK.G	-0.608
CaM-206	Phosphoribulokinase	K.GVTALDPK.A	-0.24
		K.GVTALDPK.A	-0.24
		R.KLTCSYPGIK.F	-0.292
		R.KLTCSYPGIK.F	-0.292
		R.DLFEQIVASR.A	-0.117
		R.DLFEQIVASR.A	-0.117
CaM-435	Carbonic anhydrase	K.TLALK.G	0.071
		K.IGLPAK.A	0.263
		K.NPALYGELAK.G	-0.608
CaM-438	Carbonic anhydrase	K.DTDILAAFR.M	0.045
		K.TFVGPPQGIPVER.D	-0.633
CaM-376	Ferredoxin-NADP reductase	K.ITGPVGK.E	-0.633
		K.GIDDIMVSLAAK.D	0.214
CaM-436	Putative quinone oxidoreductase	K.GAASVEGVEAK.L	0.092
		R.FGMMAAQFK.A	0.227
		K.GGSPYGAGTYAGDGSR.Q	-1.15
		K.LWQVPETLPEDVLGK.M	-0.312
CaM-462	Glyceraldehyde-3-phosphate dehydrogenase A, chloroplastic	R.LLDASHR.D	-1.178
		K.VAINGFGR.I	0.51
		K.AVALVLPTLK.G	1.075
		K.TFAEEVNEAFR.E	-1.015
		K.TFAEEVNEAFR.E	-1.015
		R.AAALNIVPTSTGAAK.A	0.424
CaM-289	Ribulose-1,5-biphosphate carboxylase/oxygenase large subunit	R.ALRLEDLR.I	-0.28
		R.ALRLEDLR.I	-0.28
		K.DTDILAAFR.V	0.255
		R.DDFVEKDR.S	-2.07
		K.NHGMHFRVLAK.A	-0.485
		K.NHGMHFRVLAK.A	-0.485
		R.LEDLRIPNAYVK.T	-0.636
		R.LEDLRIPNAYVK.T	-0.636
		K.TFQGPPHGIQVER.D	-1.253
		R.MSGGDHIHAGTVVGK.L	-0.059
		K.EIKFEFQAMDTL	-0.377
		K.TFQGPPHGIQVERDK.L	-1.112
		K.TFQGPPHGIQVERDK.L	-1.112
		K.DDENVNSQPFMRWR.D	-1.988
		K.LTYYTPDYETKDTDILAAFR.V	-0.541
CaM-38	Ribulose bisphosphate carboxylase/Oxygenase large chain	K.DTDILAAFR.V	0.255
		QTHTKASVGFK.A	-0.542
CaM-43	Ribulose bisphosphate carboxylase large chain	K.LGLSAK.N	-0.388
		R.IPNAYVK.T	-0.556
		K.SQAETGEIK.G	-1.3
		K.DTDILAAFR.V	0.255
		R.EITLGFVDLLR.D	0.177
		K.LTYYTPDYETK.D	-1.7
		K.DDENVNSQPFMR.W	-1.7
		K.TFQGPPHGIQVER.D	-1.253
CaM-138	Chromosome chr17 scaffold_16	R.LLEDSMAEK.M	-0.591
		K.DIELQVTER.F	-0.709
		R.LDMSEFMER.H	-1.191
		K.LIGSPPGYVGYTEGGQLTEAVR.R	-0.463
CaM-226	ATPase beta subunit (Fragment	R.TTSPIHR.S	-1.367
		R.TTSPIHR.S	-1.367
		R.VKETLQR.Y	-1.544
		R.VKETLQR.Y	-1.544
		K.VVDLLAPYR.R	-0.136
		R.AVAMSATDGLR.R	-0.227
		K.VVDLLAPYRR.G	-0.158
		K.VVDLLAPYRR.G	-0.158
		K.AHGGVSVFGGVGER.T	-0.087
		K.AHGGVSVFGGVGER.T	-0.087
		R.IVGEEHYETAQR.V	-0.993
		R.IVGEEHYETAQR.V	-0.993
		R.FVQAGSEVSALLGR.M	0.369
		R.TREGNDLYMEMK.E	-1.8
		K.MPNIYNALVVKGR.D	-0.38
		K.VALVYGQMNEPPGAR.M	-0.271
		K.VALVYGQMNEPPGAR.M	-0.271
		R.IFNVLGEPVDNLGPLDTR.T	-0.24
CaM-147	ATP synthase subunit beta, chloroplastic	R.FVQAGSEVSALLGR.M	0.369
		K.FPPGQMPNIYNALIVKAK.N	-0.345
CaM-189	ATP synthase subunit alpha	R.ELIIGDR.Q	-0.789
		R.ELIIGDR.Q	-0.789
		R.IEQYNTEVK.I	-1.018
		M.VTIRADEISK.I	0.375
		R.LIESPAPGIISR.R	-0.221
		R.LIESPAPGIISR.R	-0.221
		R.IAQIPVSEGYLGR.V	0.167
		R.IAQIPVSEGYLGR.V	0.167
		R.LIESPAPGIISRR.S	-0.26
		K.ASSVAQVVTTLQER.G	-0.144
		K.ASSVAQVVTTLQER.G	-0.144
		K.IVNTGTVLQVGDGIAR.I	0.567
		K.IVNTGTVLQVGDGIAR.I	0.567
		K.NVGVVLMGDGLLIQEGSSVK.A	0.518
		K.NVGVVLMGDGLLIQEGSSVK.A	0.518
		K.NVGVVLMGDGLLIQEGSSVK.A	0.518
		K.NVGVVLMGDGLLIQEGSSVK.A	0.518
		R.SVYEPLQTGLIAIDSMIPIGR.G	0.261
CaM-221	ATP synthase beta subunit (Fragment	K.VVDLLAPYR.R	-0.136
		K.VVDLLAPYR.R	-0.136
		K.VVDLLAPYRR.G	-0.158
		K.VVDLLAPYRR.G	-0.158
		K.AMNLXVESNLKK	-0.577
		R.IVGEEHYETAXR.V	-0.743
		R.TREGNDLYMEMK.E	-1.8
		R.TREGNDLYMEMK.E	-1.8
		K.GIYPAVDPLDSTSTMLQPR.I	-0.186
		K.GIYPAVDPLDSTSTMLQPR.I	-0.186
		R.GMEVIDTGAPLSVPVGGATLGR.I	0.471
		R.GMEVIDTGAPLSVPVGGATLGR.I	0.471
		R.DTVGQQINVTCEVQQLLGNNR.V	-0.491
CaM-161	ATP synthase beta subunit (Fragment	K.IGLFGGAGVGK.T	0.508
		K.IGLFGGAGVGK.T	0.508
		K.LSIFETGIK.V	0.6
		K.LSIFETGIK.V	0.6
		K.VVDLLAPYR.R	-0.136
		K.VVDLLAPYR.R	-0.136
		R.SAPAFIQLDTK.L	0
		R.SAPAFIQLDTK.L	0
		K.VVDLLAPYRR.G	-0.158
		K.VVDLLAPYRR.G	-0.158
		R.EGNDLYMEMK.E	-1.667
		R.EGNDLYMEMK.E	-1.667
		K.AHGGVSVFGGVGER.T	-0.087
		K.AHGGVSVFGGVGER.T	-0.087
		R.IVGEEHYETAQR.V	-0.993
		R.IVGEEHYETAQR.V	-0.993
		R.FVQAGSEVSALLGR.M	0.369
		R.VGLTALTMAEYFR.D	0.067
		R.VGLTALTMAEYFR.D	0.067
		R.TREGNDLYMEMK.E	-1.8
		K.MPNIYNALIVKGR.D	-0.36
		K.MPNIYNALIVKGR.D	-0.36
		R.VRAVAMSATDGLMR.G	0.131
		K.VALVYGQMNEPPGAR.M	-0.271
		K.VALVYGQMNEPPGAR.M	-0.271
		K.VALVYGQMNEPPGAR.M	-0.271
		K.VALVYGQMNEPPGAR.M	-0.271
		R.DVNEQDVLLFIDNIFR.F	-0.006
		R.DVNEQDVLLFIDNIFR.F	-0.006
		R.IFNVLGEPIDNLGPVDTR.T	-0.205
		R.IFNVLGEPIDNLGPVDTR.T	-0.205
		K.GIYPAVDPLDSTSTMLQPR.I	-0.186
		K.GIYPAVDPLDSTSTMLQPR.I	-0.186
		K.GIYPAVDPLDSTSTMLQPR.I	-0.186
		K.GIYPAVDPLDSTSTMLQPR.I	-0.186
		R.GMEVIDTGAPLSVPVGGATLGR.I	0.471
		R.GMEVIDTGAPLSVPVGGATLGR.I	0.471
		R.GMEVIDTGAPLSVPVGGATLGR.I	0.471
		R.GMEVIDTGAPLSVPVGGATLGR.I	0.471
		R.DTVGQQINVTCEVQQLLGNNR.V	-0.491
		R.DTVGQQINVTCEVQQLLGNNR.V	-0.491
CaM-80	ATP synthase beta subunit (Fragment	R.EGNDLYMEMK.E	-1.667
		K.AHGGVSVFGGVGER.T	-0.087
		K.AHGGVSVFGGVGER.T	-0.087
		R.IVGEEHYETAQR.V	-0.993
		R.IVGEEHYETAQR.V	-0.993
		R.FVQAGSEVSALLGR.M	0.369
		R.VGLTALTMAEYFR.D	0.067
		R.VGLTALTMAEYFR.D	0.067
		R.TREGNDLYMEMK.E	-1.8
		R.TREGNDLYMEMK.E	-1.8
		K.VALVYGQMNEPPGAR.M	-0.271
		K.VALVYGQMNEPPGAR.M	-0.271
		K.VALVYGQMNEPPGAR.M	-0.271
		K.GIYPAVDPLDSTSTMLQPR.I	-0.186
		K.GIYPAVDPLDSTSTMLQPR.I	-0.186
		K.GIYPAVDPLDSTSTMLQPR.I	-0.186
		R.MPSAVGYQPTLGTEMGSLQER.I	-0.426
		R.MPSAVGYQPTLGTEMGSLQER.I	-0.426
		R.MPSAVGYQPTLGTEMGSLQER.I	-0.426
CaM-316	ATP synthase subunit alpha	R.VGSAAQIK.A	0.1
		R.ELIIGDR.Q	-0.789
		R.ELIIGDR.Q	-0.789
		R.GEISSSESR.L	-1.027
		R.IEQYNTEVK.I	-1.018
		R.LIESPAPGIISR.R	-0.221
		R.VVNALAKPIDGR.G	-0.143
		K.ASSVAQVVTTLQER.G	-0.144
		K.ASSVAQVVTTLQER.G	-0.144
		K.IVNTGTVLQVGDGIAR.I	0.567
CaM-222	ATP synthase subunit beta	R.GLAAK.G	-0.257
		R.GLAAK.G	-0.257
		R.LTVAR.A	0.217
		R.TTSPIHR.S	-1.367
		R.VKETLQR.Y	-1.544
		K.ESGVINEK.N	-1.43
		K.IGLFGGAGVGK.T	0.508
		K.LSIFETGIK.V	0.6
		K.LSIFETGIK.V	0.6
		K.VVDLLAPYR.R	-0.136
		R.SAPAFIQLDTK.L	0
		R.SAPAFIQLDTK.L	0
		R.SAPAFIQLDTK.L	0
		R.SAPAFIQLDTK.L	0
		R.AVAMSATDGLKR.G	-0.243
		R.EGNDLYMEMK.E	-1.667
		R.EGNDLYMEMK.E	-1.667
		K.GIYPAVDPLDSTSTMLQPR.I	-0.186
		R.GMEVIDTGAPLSVPVGGATLGR.I	0.471
CaM-335	ATP synthase subunit alpha	K.TFTGEAETLLK.E	-0.662
		R.LIESPAPGIISR.R	-0.221
CaM-396	ATP synthase subunit alpha	K.ATQNQLAR.G	-1.26
		R.GEISSSESR.L	-1.027
		R.IEQYNTEVK.I	-1.018
		R.LIESPAPGIISR.R	-0.221
		R.IAQIPVSEGYLGR.V	0.167
		K.ASSVAQVVTTLQER.G	-0.144
		K.IVNTGTVLQVGDGIAR.I	0.567
		K.IVNTGTVLQVGDGIAR.I	0.567
		K.NVGVVLMGDGLLIQEGSSVK.A	0.518
		K.NVGVVLMGDGLLIQEGSSVK.A	0.518
CaM-385	ATP synthase subunit gamma, chloroplast precursor	R.ALQESLASELAAR.M	-0.04
CaM-460	Glyceraldehyde 3-phosphate dehydrogenase	K.AGIALNDRFVK.L	0.231
		K.AGIALNDRFVK.L	0.231
		K.GILGYTEDDVVSTDFIGDTR.S	-0.368
		K.GILGYTEDDVVSTDFIGDTR.S	-0.368
CaM-319	Putative ferredoxin-NADP(H) oxidoreductase	R.MKEIAPER.F	-1.05
		R.FRLDFAVSR.E	-0.536
		K.KSEQWNVEVY.	-1.491
		K.KSEQWNVEVY.	-1.491
		K.DNTYVYMCGLK.G	-0.5
		R.LYSIASSAIGDFADSK.T	0
		K.DPNATIIMLGTGTGIAPFR.S	0.138
CaM-54	Activator of spomin	R.YLENEQR.Q	-2.667
		R.YLENEQR.Q	-2.667
		R.SQLAITSEQK.R	-1.3
		R.QLKECISAR.V	-0.355
		K.VQYLDALVKR.S	-0.355
		K.VQYLDALVKR.S	-0.355
		R.YLENEQRQLK.E	-2.3
		R.YLENEQRQLK.E	-2.3
CaM-155	Dynein-1-alpha heavy chain	R.SVMLTEK.K	-0.822
		K.RVMTER.L	-0.9
		K.IMNDTAK.N	-1.2
		R.SKHAEGGR.K	-2.33
		R.VSDSYDR.R	-2.133
		R.ELMERK.L	-1.3
		R.EGKMLEGK.V	-1.02
		R.EGKMLEGK.V	-1.02
		R.TSSLDVQR.A	-0.85
		R.TSSLDVQR.A	-0.85
		R.DGNKHSMK.E	-2.53
		R.SVMLTEKK.W	-0.83
		R.DIIDTYVR.D	-0.83
		K.YMKGPEDR.G	-2.11
		R.DRFDAFVK.H	-2.11
		R.VSDSYDRR.I	-1.47
		K.TDKNSVLDK.F	-1.47
		K.HSMKEFAAK.L	-0.645
		K.HSMKEFAAK.L	-0.645
		R.RYNYVTPK.N	-2.06
		R.RYNYVTPK.N	-2.06
		R.DARWEFPK.Q	-2.13
		K.LQDMIEQR.S	-1.3
		R.CGMVYVDSR.N	-0.518
		R.DPSAAQFEDK.L	-1.217
		R.DPSAAQFEDK.L	-1.217
		R.GESMVMELR.Y	-0.609
		K.VTAAEIEETR.V	-0.317
		R.EFAWESQLR.F	-0.909
		K.DTYGPPMGKR.L	-1.342
		K.DTYGPPMGKR.L	-1.342
		K.EVEWDSNFR.L	-1.209
		K.YMALGQGMGPK.A	-0.323
		K.HIASMGLVDGER.V	0.014
		K.HIASMGLVDGER.V	0.014
		K.LGEEMGFRPGAK.L	-0.517
		K.LGEEMGFRPGAK.L	-0.517
		K.LMFSFQMTCK.I	0.617
		K.SLSEQLEVCQK.S	-0.762
		K.SLSEQLEVCQK.S	-0.762
		R.EIEQTADIFER.N	-1.315
		R.GNKTITGMVSSEK.E	-1.607
		K.LELQSLNDQLGK.L	-0.536
		K.LELQSLNDQLGK.L	-0.536
		K.ALGAWMLWFGR.R	0.031
		R.GNKTITGMVSSEK.E	-1.607
		R.GNKTITGMVSSEK.E	-1.607
		K.VVQLYEVMMTR.H	-0.031
		R.WEFPKQLLFAR.T	-0.623
		K.LTGQLSELTSMVR.S	-0.14
		R.EEFIGGVARDIAAK.I	0.106
		R.CYMTLTTALTYR.L	0.229
		R.CYMTLTTALTYR.L	0.229
		K.YYESIDQLTPVER.E	-1.273
		K.TVTGDTAGIDRVVHR.V	-0.171
		K.TFTLGNMFAMQLHK.Y	-0.144
		K.RLLMFIDDLNMPR.V	0.113
		K.RLLMFIDDLNMPR.V	0.113
		K.LRSAEGACELLQSFK.S	-0.312
		K.SVLEHWLQTYMAMR.E	-0.525
		K.SVLEHWLQTYMAMR.E	-0.525
		K.SLSEQLEVCQKSLSEYLDTK.R	-0.932
		K.WMYLESIFVGSDDIRHQLPAEAK.R	-0.568
CaM-183	Oxygen-evolving enhancer protein 2	K.WNPSKER.E	-2.9
		K.WNPSKER.E	-2.9
		R.EFPGQVLR.Y	-0.85
		R.EFPGQVLR.Y	-0.85
		K.EREFPGQVLR.Y	-1.325
		K.EREFPGQVLR.Y	-1.325
		K.QYYNISVLTR.T	-0.642
		K.QYYNISVLTR.T	-0.642
		R.KFVEDTASSFSVA.	-0.064
CaM-272	ATP synthase CF1 alpha subunit	R.QMSLLLR.R	-0.5
		R.QMSLLLR.R	-0.5
		K.ATQNQLAR.G	-1.26
		R.KFLVELR.A	0
		R.KFLVELR.A	0
		R.LIESPAPGIISR.R	-0.221
		R.LIESPAPGIISR.R	-0.221
		R.HTLIIYDDLSK.Q	-0.638
		R.HTLIIYDDLSK.Q	-0.638
		R.IAQIPVSEGYLGR.V	0.167
		R.IAQIPVSEGYLGR.V	0.167
		R.EAYPGDVFYLHSR.L	-0.547
		R.EAYPGDVFYLHSR.L	-0.547
		K.IVNTGTVLQVGDGIAR.I	0.567
		K.IVNTGTVLQVGDGIAR.I	0.567
		R.GEISSSESRLIESPAPGIISR.R	-0.596
		R.GEISSSESRLIESPAPGIISR.R	-0.596
		R.SVYEPLQTGLIAIDSMIPIGR.G	0.261
		R.SVYEPLQTGLIAIDSMIPIGR.G	0.261
		R.RSVYEPLQTGLIAIDSMIPIGR.G	0.062
		R.RSVYEPLQTGLIAIDSMIPIGR.G	0.062
CaM-299	Histone acetyltransferase GCN5	K.LKTESSTVK.L	-0.582
		K.DPIDLKVIAK.R	-0.5
		R.LDSSSGVNGSSR.N	-1.164
		K.DYDGGLLMECK.I	-0.3
		K.DYDGGLLMECK.I	-0.3
		K.EYIVRLLMDR.K	-0.575
		M.DSHSSHLNAANR.S	-1.093
		R.QLPNMPKEYIVR.L	-0.693
		K.VLAENFQTSGAYIAR.E	-0.288
		K.LPYTDLSSMIRQQR.K	-1.156
		K.DYDGGLLMECKIDPK.L	-0.535
		R.SSQTPSPSHSASASVTSSLHK.R	-1
		R.SSQTPSPSHSASASVTSSLHK.R	-1
		R.SSQTPSPSHSASASVTSSLHKR.K	-1
		R.LKFVCYSNDSIDEHMMCLIGLK.N	-0.004
CaM-85	Calcineurin-like phosphoesterase family protein	R.NWIFESR.Q	-1.544
		R.GYDSVVWSR.L	-0.409
		R.LHELQVADYI.	-0.127
		R.IVAVGDLHGDLGK.A	0.287
		R.DALQLAGVLSSDGR.D	-0.388
		R.DRLHELQVADYI.	-0.723
		R.RIVAVGDLHGDLGK.A	-0.013
		R.IVAVGDLHGDLGKAR.D	-0.218
		R.ETSELEDYQIEQVNK.I	-1.306
		R.SPTNYEDSPQMPFIATR.G	-1.132
		K.ANGGAVFQVNGNHETMNVEGDFR.Y	-0.78
CaM-115	Trypsin inhibitor, chain B - soybean (fragments)	K.DAMDGWFR.L	-0.64
		K.DAMDGWFR.L	-0.64
		K.DAMDGWFR.L	-0.64
		R.CPLTVVQSR.N	-0.4
		K.GIGTIISSPYR.I	0.277
		K.NKPLVVQFQK.L	-0.417
		K.NKPLVVQFQK.L	-0.417
		R.FIAEGHPLSLK.F	0.123
		R.FIAEGHPLSLK.F	0.123
		R.VSDDEFNNYK.L	-1.433
		R.VSDDEFNNYK.L	-1.433
		K.IGENKDAMDGWFR.L	-0.88
		K.IGENKDAMDGWFR.L	-0.88
		K.IGENKDAMDGWFR.L	-0.88
		K.IGENKDAMDGWFR.L	-0.88
		R.NELDKGIGTIISSPYR.I	-0.422
		DFVLDNEGNPLENGGTYYILSDITAFGGIR.A	-0.084
CaM-443	Predicted protein	K.LAVAINDLSK.T	0.3
CaM-263	OSJNBb0085H11.1 protein	K.GATVEAPR.E	-1.03
CaM-478	Putative uncharacterized protein	R.DSGGR.L	-1.417
		R.DPGGR.L	-1.586
		R.DVGGR.L	-0.3
		R.DMGGR.L	-1.086
		R.DHGGR.L	-1.814
		R.DYGGR.L	-1.543
CaM-323	Putative uncharacterized protein	R.VYDDEVR.K	-1.811
		R.VPIVVTGNDFSTLYAPLIR.D	0.343
CaM-171	Unknown protein	R.MDIDNHR.S	-1.9
		R.MDIDNHR.S	-1.9
		K.SLLMSCPK.R	-0.35
		K.SLLMSCPK.R	-0.35
		K.SDGYNKADASK.S	-1.746
		K.SDGYNKADASK.S	-1.746
		K.VNQISPCMSK.K	-0.733
		K.VNQISPCMSK.K	-0.733
		R.NVSESSNIGDMK.V	-0.743
		R.NVSESSNIGDMK.V	-0.743
		K.VNQISPCMSKK.V	-0.354
		K.VNQISPCMSKK.V	-0.354
		K.HSVMMAGITDVK.K	-0.129
		K.HSVMMAGITDVK.K	-0.129
		R.SRAENLEFELK.Q	-1.462
		R.SRAENLEFELK.Q	-1.462
CaM-64	Hypothetical protein P0415D04.53	R.ERGTAAGSER.W	-1.675
		R.ALPMRGEER.E	-1.682
		R.GTAAGSERWR.G	-1.417
		R.SGRIGGQIQAGPSR.I	-0.625
		R.GAAPPNPGHLVIVAVAR.G	0.337
		R.GAAPPNPGHLVIVAVARGR.A	0.176
		R.CAAPSDLGHLGGGGGSRVVAR.A	-0.004
		R.GSVGFGGDGGGVPQIRANSVGPGWR.L	-0.289
CaM-267	Hypothetical protein F26P21.180	K.LKFAPER.G	-1.044
		K.SSHDVLNDPR.L	-1.125
		K.EVLSVREALNAK.K	-0.564
		K.GIGSEAKAEHMEK.G	-1.16
		R.VLAKTSEESAAEIK.E	-0.669
		K.SSHDVLNDPRLLK.A	-0.787
		-.MSTVYVLEPPTKGK.V	-0.007
		R.SDAVSSEDEKPRMEK.L	-1.565
		K.TSEESAAEIKEPPTKPVK.K	-1.45
		R.NFVQLCLEGYFDNTIFHR.V	-0.035
CaM-56	Hypothetical protein OSJNBa0075N02.148	M.GRPAQGGPR.R	-1.609
		M.GRPAQGGPR.R	-1.609
		R.LTVTRFTVR.S	-0.127
		R.GAYVAATWAGGR.K	-0.4
		K.GCGGPTRSLTAR.G	-0.729
		R.GAYVAATWAGGRK.T	-0.42
		R.LATMRGDGAYTGMTR.K	-0.841
CaM-246	Putative serine/threonine kinase	R.VALDTARGLK.Y	-0.283
		R.SPRPASWAMR.L	-0.825
		R.RPLDRNRPR.G	-2.664
		R.SVEVAIKQLGR.K	-0.5
		R.LEGSYSLKSAAK.L	-0.35
		R.SNSSTSTDRDAR.R	-2.236
		R.SPRPASWAMRLR.V	-0.729
		K.AMQCFGFAGWER.D	-0.5
		R.SLVLGEGGFGCVYRGTIR.S	0.16
		R.SLVLGEGGFGCVYRGTIR.S	0.16
CaM-125	Oxygen-evolving enhancer protein 1	R.VPFLFTIK.Q	0.39
		K.NTPLAFQNTK.L	-0.758
		K.NTPLAFQNTK.L	-0.758
		K.RLTFDEIQSK.T	-1.158
		K.RLTFDEIQSK.T	-1.158
		K.QLVASGKPDSFSGEFLVPSYR.G	-0.361
		K.QLVASGKPDSFSGEFLVPSYR.G	-0.361
CaM-271	H+-transporting two-sector ATPase-alpha chain	R.QMSLLLR.R	-0.5
		R.VVNALAKPIDGR.G	-0.143
		R.LIESPAPGIISR.R	-0.221
		R.IAQIPVSEGYLGR.V	0.167
		R.IAQIPVSEGYLGR.V	0.167
		K.ASSVAQVVTTLQER.G	-0.144
		K.ASSVAQVVTTLQER.G	-0.144
		R.EAYPGDVFYLHSR.L	-0.547
		R.EAYPGDVFYLHSR.L	-0.547
		K.IVNTGTVLQVGDGIAR.I	0.567
		K.IVNTGTVLQVGDGIAR.I	0.567
		R.SVYEPLQTGLIAIDSMIPIGR.G	0.261
		R.SVYEPLQTGLIAIDSMIPIGR.G	0.261
CaM-290	Intronic ORF; similar to LAGLIDADG endonuclease	R.GLHRDPK.S	-2.067
		R.GLHRDPK.S	-2.067
		R.WRLHQR.E	-2.6
		K.HLGGSVSQR.R	-1.273
		K.HLGGSVSQR.R	-1.273
		K.GLNGCFHTTR.V	-0.333
		K.GLNGCFHTTR.V	-0.333
		K.SMIRFLGYLER.G	-0.192
		K.SMIRFLGYLER.G	-0.192
		MTQQSTQTEKIR.G	-1.485
		MTQQSTQTEKIR.G	-1.485
CaM-477	Unknown protein	R.MDIDNHR.S	-1.9
		R.MDIDNHR.S	-1.9
		K.SLLMSCPK.R	-0.35
		K.SLLMSCPK.R	-0.35
		K.SDGYNKADASK.S	-1.746
		K.SDGYNKADASK.S	-1.746
		K.VNQISPCMSK.K	-0.733
		K.VNQISPCMSK.K	-0.733
		R.NVSESSNIGDMK.V	-0.743
		R.NVSESSNIGDMK.V	-0.743
		K.VNQISPCMSKK.V	-0.354
		K.VNQISPCMSKK.V	-0.354
		K.HSVMMAGITDVK.K	-0.129
		K.HSVMMAGITDVK.K	-0.129
		R.SRAENLEFELK.Q	-1.462
		R.SRAENLEFELK.Q	-1.462
CaM-73	Actin (Fragment)	K.SYELPDGQVITIGNER.F	-0.628
CaM-428	Beta-1,3-glucanase	R.NSNIQVLLDVPR.S	-0.407
CaM-487	Guanine nucleotide-binding protein subunit beta-like	K.SIILWHLTK.E	-0.027
		R.LWDLNAGTSAR.R	-0.931
		K.DVLSVAFSIDNR.Q	-0.193
		K.DGVILLWDLAEGKR.L	0.075
		R.FSPSTLQPTIVSASWDR.T	0.075
		R.FSPSTLQPTIVSASWDR.T	0.075
		R.AHTDVVTAIATPIDNSDMIVTASR.D	-0.019
CaM-191	Ferritin	K.IAEYVTQLR.L	0.064
		K.GDALYAMELALSLEK.L	0.324
CaM-483	Luminal binding protein, BiP	R.IMEYFIK.L	0.478
		R.ITPSWVAFTDSER.L	-0.293
		K.VFSPEEISAMILTK.M	0.419
		K.VFSPEEISAMILTK.M	0.419
		K.VFSPEEISAMILTK.M	0.419
		R.IINEPTAAAIAYGLDKK.G	-0.142
		K.LGTVIGIDLGTTYSCVGVYK.N	0.445
CaM-240	40S ribosomal protein S12	K.ALCAEHNVSLLTVPSAK.T	0.268
		K.ALCAEHNVSLLTVPSAK.T	0.268
CaM-283	40S ribosomal protein S12	K.TLGEWAGLCK.I	0.225
		K.TLGEWAGLCKIDSEGK.A	-0.422
		K.DFGEEHEAYNVVLQHVK.A	-0.742
CaM-301	Proteasome subunit alpha type	R.LFQVEYAFK.A	0.045
		R.YGYEMPVDALAR.W	-0.571
		K.LLDQTSVTHLFPITK.F	0.188
		R.VLSTEEIDEHLTAISER.D	-0.716
CaM-75	Chlorophyll a/b binding protein	R.ELEVIHSR.W	-0.84
		K.FGEAVWFK.A	0.08
		K.FGEAVWFK.A	0.08
		K.FGEAVWFK.A	0.08
		K.NRELEVIHSR.W	-1.317
		K.NRELEVIHSR.W	-1.317
		K.VASSGSPWYGPDR.V	-0.687
		K.KVASSGSPWYGPDR.V	-0.687
		K.KVASSGSPWYGPDR.V	-0.687
		K.VASSGSPWYGPDRVK.Y	-0.912
		R.WAMLGALGCVFPELLSR.N	0.532
		K.GPLENLADHLSDPVNNNAWAYATNFVPGK	-0.617
CaM-196	Oxygen-evolving enhancer protein 1	R.VPFLFTIK.Q	0.39
		R.LTFDEIQSK.T	-0.909
		K.RLTFDEIQSK.T	-1.158
		K.FCLEPTSFTVK.A	0.215
		K.KFCLEPTSFTVK.A	-0.079
		K.QLVASGKPDSFSGEFLVPSYR.G	-0.361
		K.QLVASGKPDSFSGEFLVPSYR.G	-0.361
CaM-294	Putative PSII-P protein	R.EFPGQVLR.Y	-0.85
		K.TNTDFLPYNGDGFK.L	-0.856
CaM-311	ATP synthase CF1 alpha subunit	R.HTLIIYDDLSK.Q	-0.638
		R.EAYPGDVFYLHSR.L	-0.547
		K.IVNTGTVLQVGDGIAR.I	0.567
		K.NVGVVLMGDGLLIQEGSSVK.A	0.518
		K.NVGVVLMGDGLLIQEGSSVK.A	0.518

## Sheet: Sheet2
										CaM-289	Ribulose-1,5-biphosphate carboxylase/oxygenase large subunit	R.ALRLEDLR.I	-0.28
												R.ALRLEDLR.I	-0.28
												K.DTDILAAFR.V	0.255
												R.DDFVEKDR.S	-2.07
												K.NHGMHFRVLAK.A	-0.485
												K.NHGMHFRVLAK.A	-0.485
												R.LEDLRIPNAYVK.T	-0.636
												R.LEDLRIPNAYVK.T	-0.636
												K.TFQGPPHGIQVER.D	-1.253
												R.MSGGDHIHAGTVVGK.L	-0.059
												K.EIKFEFQAMDTL.-	-0.377
												K.TFQGPPHGIQVERDK.L	-1.112
												K.TFQGPPHGIQVERDK.L	-1.112
												K.DDENVNSQPFMRWR.D	-1.988
												K.LTYYTPDYETKDTDILAAFR.V	-0.541
