# Supplementary material for: Proteomic analysis reveals the diversity and complexity of membrane proteins in chickpea (Cicer arietinum L.)
Source: Proteome Sci. 2012 Oct 2;10:59. doi: 10.1186/1477-5956-10-59 (PMC3558352; doi:10.1186/1477-5956-10-59)
Supplement: Additional file 6 — Table S5. Comparative analysis of membrane proteome datasets of different plants. [file 1477-5956-10-59-S6.xls]

## Sheet: Sheet1
Additional file 5 Table S4. Comparative analysis of microsomal proteome datasets from different plants
Identification	Cicer arietinum	Medicago truncatula	Lupinus albus
Serine threonine kinase homolog COK-4	9796478
Putative serine/threonine kinase	110289142
Phosphoglycerate kinase precursor like	82621134
Membrane protein CH1-like	115441379
Ferritin	224140479, 255637227	MtC00127, MtC20131
Disease resistance protein (Fragment)	108739945	MtC10834
Chaperonin 60 alpha subunit	217074850, 3790441
Chaperone DnaK	92870233
Putative GloEL protein chaperonin, 60kDa	225435794
Chaperonin 60 alpha chain precursor, chloroplast	1710807
putative 60S ribosomal protein L1	84468414		60S Ribosomal protein
60S Ribosomal protein L12			60S Ribosomal protein L12
60S Ribosomal protein L23a			60S Ribosomal protein L23a
60S Ribosomal protein L22-2 (RPL22B)			60S Ribosomal protein L22-2 (RPL22B)
Ribosomal protein L13a			Ribosomal protein L13a
Putative 60S acidic ribosomal protein P0	84468360
40S ribosomal protein S12	255626071
40S Ribosomal protein S14			40S Ribosomal protein S14
Polyubiquitin	18421671
Putative glutamate-tRNA ligase	115443869
Mitochondrial processing peptidase beta subunit	12802327	MtC40075
Cytochrome b6-f complex iron-sulfur subunit	136707
Cytochrome P450	15238866
Chlorophyll a/b-binding protein AB96	115773
Chlorophyll a/b-binding protein 3 precursor	115800
Chlorophyll a/b binding protein	3928140, 169124051
Chlorophyll a/b-binding protein type III (Fragment	7271947
PSI type III chlorophyll a/b-binding protein [imported]	15219941
LHCA3; chlorophyll binding	79320443
Putative PSII-P protein	217072770
Light-harvesting chlorophyll-a/b binding protein Lhcb1	56809379
Glutamine synthetase	12963877	MtC00744
Fructose-bisphosphate aldolase 1	399024
Plastidic aldolase	38096041
Fructose-bisphosphate aldolase	84468290, 3913008	MtC00100
Glutamate-ammonia ligase (EC 6.3.1.2) delta precursor	121344
Ferredoxin: nadp+ reductase	4930119
Carbonic anhydrase	20502881, 8954289
Phosphoribulokinase	1885326
Ferredoxin-NADP reductase	125553745
Putative quinone oxidoreductase	21068664
Ribulose bisphosphate carboxylase large chain	1750362, 10764577, 197294096
Chromosome chr17 scaffold_16	225456471
ATPase beta subunit (Fragment)	6467935		ATPase beta subunit
ATP synthase beta subunit	7708546, 4063542, 197294097, 3850926
ATP synthase		MtC00696 (ATP synthase subunit)	Putative ATP synthase
ATP synthase mitochondrial precursor		MtC00268
ATP synthase subunit alpha	197294119
ATP synthase CF1 alpha subunit	289066833, 13518443
ATP synthase subunit beta, chloroplastic	11466372
ATP synthase subunit gamma, chloroplast precursor	226533016
Glyceraldehyde 3-phosphate dehydrogenase	3413165	MtC00021.1, MtC00021.2, MtC00030
Glyceraldehyde 3-phosphate dehydrogenase A	120658
Putative ferredoxin-NADP(H) oxidoreductase	41052915
Activator of spomin	145357734
Intronic ORF; similar to LAGLIDADG endonuclease	2943730
Dynein-1-alpha heavy chain	159490411
H+-transporting two-sector ATPase-alpha chain	114522		H+-transporting two-sector ATPase
Histone acetyltransferase GCN5	18410098
Calcineurin-like phosphoesterase family protein	22329383
Trypsin inhibitor, chain B - soybean (fragments)	157838208
Predicted protein	224119706
Actin (Fragment)	111610552	MtC10470 (Actin/actin like)
OSJNBb0085H11.1 protein	38346013
Putative uncharacterized protein	147828109
Putative uncharacterized protein	224284512
Unknown protein	27497205
Unknown protein	15236812
Hypothetical protein P0415D04.53	47496995
Hypothetical protein F26P21.180	3688187
Hypothetical protein OSJNBa0075N02.148	28972006
Oxygen-evolving enhancer protein 1	131384
Oxygen-evolving enhancer protein 2	131390
Beta-1,3-glucanase	116490100
Guanine nucleotide-binding protein subunit beta-like	3023847
Luminal binding protein, BiP	297742397		BiP-isoform D
Proteasome subunit alpha type	224139394	MtC30069
Hypothetical protein		MtC20060
Hypothetical protein		MtC10323
Hypothetical protein		MtC10115
Unknown protein UPF0172		MtD09954 (TC88421)
Hypothetical ATP synthase D chain mitochondrial		MtC10319
Vacuolar ATP synthase subunit E		MtC00629
Vacuolar-ATPase subunit C		MtC60189
Vacuolar ATP synthase subunit B		MtC10407
Vacuolar ATP synthase catalytic subunit A (alfa)		MtC20140	Vacuolar ATP synthase catalytic subunit A
Probable 1,4-benzoquinone reductase/TRP repressor binding protein		MtC10046, MtC00067
Probable Cop-coated vesicle membrane protein P24 precursor		MtC10461
Putative carnitine operon protein caie-like		MtC10528
Outer mitochondrial membrane porin		MtC10996
Prohibitin		MtC20367
Outer plastidial membrane protein porin		MtC10204
Hypothetical porin		MtC91290
PR10		MtC00227, MtC10531
Cytochrome c oxidase subunit Vb		MtC60333
Glycine-rich DNA binding protein		MtC00115
Putative fruit-induced CSF-2 protein		MtC10007
Nucleoside diphosphate kinase		MtC00016
Peroxiredoxin		MtC00261
Probable developmentally regulated plasma membrane polypeptide		MtC10091
Probable ethylene-regulated protein		MtC00416
Probable NADH-ubiquinone oxidoreductase		MtC10444, MtC00519, MtC00544
Chalcone–flavanone isomerase		MtD07835 (TC76949)
Probable annexin		MtC30120
Putative seed storage protein		MtC30078
Bacterial transferase hexapeptide repeat protein		MtC60249
Adenylate kinase		MtC00173
Probable protein disulfide isomerase precursor		MtC00417, MtC10403
26S Proteasome regulatory subunit S12		MtC20220
ER-associated hsp40 co-chaperone		MtC00445
Probable cytochrome c reductase-processing peptidase subunit		MtC30030
Biotin/lipoyl attachment protein		MtD04868
Probable NADH-ubiquinone oxidoreductase 75 kDa subunit		MtC00504
Insulinase-like peptidase, familly M16		MtC60672
Probable lectin		MtC10055
Probable cytochrome c reductase-processing peptidase subunit		MtC30030
Probable 2,3-bisphosphoglycerate-independent phosphoglycerate mutase		MtC00348
Probable ubiquinol-cytochrome c reductase iron–sulfur subunit precursor		MtC50199	Ubiquinol-cytochrome C reductase complex 14 kDa protein, putative
Putative hypothetical protein		MtC30206
Trans-cinnamic acid 4-hydroxylase			Trans-cinnamic acid 4-hydroxylase
Histone H4			Histone H4
PDR-like ABC-transporter			PDR-like ABC-transporter
Clathrin heavy chain			Clathrin heavy chain
Aquaporin			Aquaporin
Clathrin propeller, N-terminal			Clathrin propeller, N-terminal
Glycoprotein-like protein			Glycoprotein-like protein
H+ transporting ATPase, proton pump			H+ transporting ATPase, proton pump
Orn/DAP/Arg decarboxylase 2; Heat shock protein Hsp70			Orn/DAP/Arg decarboxylase 2; Heat shock protein Hsp70
Ly200 protein			Ly200 protein
Trans-cinnamate 4-monooxygenase (C4H)			Trans-cinnamate 4-monooxygenase (C4H)
Translation elongation factor 1A-5			Translation elongation factor 1A-5
Probable aquaporin PIP-type 7a			Probable aquaporin PIP-type 7a
Ubiquitin extension protein			Ubiquitin extension protein
Unnamed protein product			Unnamed protein product
Adenosine triphosphatase			Adenosine triphosphatase
Adenine nucleotide translocator			Adenine nucleotide translocator
F1 ATPase			F1 ATPase
AAA ATPase			AAA ATPase
Plasma membrane H+ ATPase			Plasma membrane H+ ATPase
DDT; Homeodomain-related			DDT; Homeodomain-related
Hypothetical protein			Hypothetical protein
Heat shock protein Hsp70			Heat shock protein Hsp70
Mitochondrial phosphate transporter			Mitochondrial phosphate transporter
