# Supplementary material for: Proteomic analysis reveals the diversity and complexity of membrane proteins in chickpea (Cicer arietinum L.)
Source: Proteome Sci. 2012 Oct 2;10:59. doi: 10.1186/1477-5956-10-59 (PMC3558352; doi:10.1186/1477-5956-10-59)
Supplement: Additional file 7 — Details of mass spectra of proteins identified with single peptide. [file 1477-5956-10-59-S7.xls]

## Sheet: Sheet1
	Additional file 6 Mass spectra of chickpea microsomal proteins identified with single peptide
Spot No.	Identification	Observed	Mr(expt)	Mr(calc)	Delta	Miss	Score	Expect	Rank	Peptide	Instrument	Taxonomy	Database	Peptide mass tolerance	Fragment mass tolerance
CaM-73	Actin (Fragment)	895.983	1789.95	1789.88	0.0666	0	63	0.0017	1	K.SYELPDGQVITIGNER.F	iTRAP	Viridiplantae	Ludwig NR	1.2 Da	0.6 Da
CaM-182	Ferritin	546.5969	1091.1792	1091.5975	-0.4183	0	50	0.027	1	K.IAEYVTQLR.M	iTRAP	Viridiplantae	Ludwig NR	1.2 Da	0.6 Da
CaM-214	Glutamate-ammonia ligase (EC 6.3.1.2) delta precursor	488.75	975.49	975.50	-0.01	0	68	7.4e-05	1	R.AAEIFSNPK.V	Qstar	Viridiplantae	MSDB	100 ppm	0.4 Da
CaM-216	Glutamate-ammonia ligase (EC 6.3.1.2) delta precursor	488.76	975.50	975.50	-0.00	0	39	0.054	1	R.AAEIFSNPK.V	Qstar	Viridiplantae	MSDB	100 ppm	0.4 Da
CaM-218	Glutamine synthetase	488.5679	975.1212	975.5025	975.5025	0	50	0.026	1	K.AAEIFSNPK.V	iTRAP	Viridiplantae	Ludwig NR	1.2 Da	0.6 Da
CaM-263	OSJNBb0085H11.1 protein	421.76	841.5	841.43	0.07	0	50	0.0076	1	K.GATVEAPR.E	Qstar	Viridiplantae	MSDB	100 ppm	0.4 Da
CaM-385	ATP synthase subunit gamma	679.87	1357.72	1357.72	0	0	77	1.4e-05	1	R.ALQESLASELAAR.M	Qstar	Viridiplantae	MSDB	100 ppm	0.4 Da
CaM-428	Beta-1,3-glucanase	684.39	1366.77	1366.76	0.0086	0	80	3.4e-05	1	R.NSNIQVLLDVPR.S	iTRAP	Viridiplantae	Ludwig NR	1.2 Da	0.6 Da
CaM-443	Predicted protein	522.111	1042.21	1042.6	-0.3938	0	53	0.012	1	K.LAVAINDLSK.T	iTRAP	Viridiplantae	Ludwig NR	1.2 Da	0.6 Da
				CaM-214
						#	b	b++	b*	b*++	b0	b0++	Seq.	y	y++	y*	y*++	y0	y0++	#
						1	72.04	36.53					A							9
						2	143.08	72.04					A	905.47	453.24	888.45	444.73	887.46	444.23	8
						3	272.12	136.57			254.11	127.56	E	834.44	417.72	817.41	409.21	816.43	408.72	7
						4	385.21	193.11			367.2	184.1	I	705.39	353.2	688.37	344.69	687.38	344.19	6
						5	532.28	266.64			514.27	257.64	F	592.31	296.66	575.28	288.14	574.3	287.65	5
						6	619.31	310.16			601.3	301.15	S	445.24	223.12	428.21	214.61	427.23	214.12	4
						7	733.35	367.18	716.32	358.67	715.34	358.17	N	358.21	179.61	341.18	171.09			3
						8	830.4	415.71	813.38	407.19	812.39	406.7	P	244.17	122.59	227.14	114.07			2
						9							K	147.11	74.06	130.09	65.55			1
				CaM-216
						#	b	b++	b*	b*++	b0	b0++	Seq.	y	y++	y*	y*++	y0	y0++	#
						1	72.04	36.53					A							9
						2	143.08	72.04					A	905.47	453.24	888.45	444.73	887.46	444.23	8
						3	272.12	136.57			254.11	127.56	E	834.44	417.72	817.41	409.21	816.43	408.72	7
						4	385.21	193.11			367.2	184.1	I	705.39	353.2	688.37	344.69	687.38	344.19	6
						5	532.28	266.64			514.27	257.64	F	592.31	296.66	575.28	288.14	574.3	287.65	5
						6	619.31	310.16			601.3	301.15	S	445.24	223.12	428.21	214.61	427.23	214.12	4
						7	733.35	367.18	716.32	358.67	715.34	358.17	N	358.21	179.61	341.18	171.09			3
						8	830.4	415.71	813.38	407.19	812.39	406.7	P	244.17	122.59	227.14	114.07			2
						9							K	147.11	74.06	130.09	65.55			1
				CaM-218
						#	b	b++	b*	b*++	b0	b0++	Seq.	y	y++	y*	y*++	y0	y0++	#
						1	72.0444	36.5258					A							9
						2	143.082	72.0444					A	905.473	453.24	888.446	444.727	887.462	444.235	8
						3	272.124	136.566			254.113	127.56	E	834.436	417.721	817.409	409.208	816.425	408.716	7
						4	385.208	193.108			367.198	184.102	I	705.393	353.2	688.366	344.687	687.382	344.195	6
						5	532.277	266.642			514.266	257.637	F	592.309	296.658	575.282	288.145	574.298	287.653	5
						6	619.309	310.158			601.298	301.153	S	445.24	223.124	428.214	214.611	427.23	214.119	4
						7	733.351	367.179	716.325	358.666	715.341	358.174	N	358.209	179.608	341.182	171.095			3
						8	830.404	415.706	813.378	407.192	812.394	406.7	P	244.166	122.586	227.139	114.073			2
						9							K	147.113	74.06	130.086	65.5468			1
				CaM-385
						#	b	b++	b*	b*++	b0	b0++	Seq.	y	y++	y*	y*++	y0	y0++	#
						1	72.04	36.53					A							13
						2	185.13	93.07					L	1287.69	644.35	1270.66	635.84	1269.68	635.34	12
						3	313.19	157.1	296.16	148.58			Q	1174.61	587.81	1157.58	579.29	1156.6	578.8	11
						4	442.23	221.62	425.2	213.11	424.22	212.61	E	1046.55	523.78	1029.52	515.26	1028.54	514.77	10
						5	529.26	265.13	512.24	256.62	511.25	256.13	S	917.51	459.26	900.48	450.74	899.49	450.25	9
						6	642.35	321.68	625.32	313.16	624.34	312.67	L	830.47	415.74	813.45	407.23	812.46	406.73	8
						7	713.38	357.2	696.36	348.68	695.37	348.19	A	717.39	359.2	700.36	350.68	699.38	350.19	7
						8	800.41	400.71	783.39	392.2	782.4	391.71	S	646.35	323.68	629.33	315.17	628.34	314.67	6
						9	929.46	465.23	912.43	456.72	911.45	456.23	E	559.32	280.16	542.29	271.65	541.31	271.16	5
						10	1042.54	521.77	1025.51	513.26	1024.53	512.77	L	430.28	215.64	413.25	207.13			4
						11	1113.58	557.29	1096.55	548.78	1095.57	548.29	A	317.19	159.1	300.17	150.59			3
						12	1184.62	592.81	1167.59	584.3	1166.61	583.81	A	246.16	123.58	229.13	115.07			2
						13							R	175.12	88.06	158.09	79.55			1
				CaM-263
						#	b	b++	b0	b0++	Seq.	y	y++	y*	y*++	y0	y0++	#
						1	100.04	50.52			G							8
						2	171.08	86.04			A	743.4	372.21	726.38	363.69	725.39	363.2	7
						3	272.12	136.57	254.11	127.56	T	672.37	336.69	655.34	328.17	654.36	327.68	6
						4	371.19	186.1	353.18	177.09	V	571.32	286.16	554.29	277.65	553.31	277.16	5
						5	500.24	250.62	482.22	241.62	E	472.25	236.63	455.22	228.12	454.24	227.62	4
						6	571.27	286.14	553.26	277.13	A	343.21	172.11	326.18	163.59			3
						7	668.32	334.67	650.31	325.66	P	272.17	136.59	255.15	128.08			2
						8					R	175.12	88.06	158.09	79.55			1
				CaM-443
						#	b	b++	b*	b*++	b0	b0++	Seq.	y	y++	y*	y*++	y0	y0++	#
						1	114.091	57.5493					L							10
						2	185.129	93.0679					A	930.525	465.766	913.499	457.253	912.515	456.761	9
						3	284.197	142.602					V	859.488	430.248	842.462	421.735	841.478	421.243	8
						4	355.234	178.121					A	760.42	380.714	743.393	372.2	742.409	371.708	7
						5	468.318	234.663					I	689.383	345.195	672.356	336.682	671.372	336.19	6
						6	582.361	291.684	565.334	283.171			N	576.299	288.653	559.272	280.14	558.288	279.648	5
						7	697.388	349.198	680.361	340.684	679.377	340.192	D	462.256	231.632	445.229	223.118	444.245	222.626	4
						8	810.472	405.74	793.445	397.226	792.461	396.734	L	347.229	174.118	330.202	165.605	329.218	165.113	3
						9	897.504	449.256	880.477	440.742	879.493	440.25	S	234.145	117.576	217.118	109.063	216.134	108.571	2
						10							K	147.113	74.06	130.086	65.5468			1
				CaM-182
						#	b	b++	b*	b*++	b0	b0++	Seq.	y	y++	y*	y*++	y0	y0++	#
						1	114.091	57.5493					I							9
						2	185.129	93.0679					A	979.521	490.264	962.494	481.751	961.51	481.259	8
						3	314.171	157.589			296.161	148.584	E	908.484	454.745	891.457	446.232	890.473	445.74	7
						4	477.234	239.121			459.224	230.115	Y	779.441	390.224	762.414	381.711	761.431	381.219	6
						5	576.303	288.655			558.292	279.65	V	616.378	308.692	599.351	300.179	598.367	299.687	5
						6	677.351	339.179			659.34	330.174	T	517.309	259.158	500.283	250.645	499.299	250.153	4
						7	805.409	403.208	788.383	394.695	787.399	394.203	Q	416.262	208.634	399.235	200.121			3
						8	918.493	459.75	901.467	451.237	900.482	450.745	L	288.203	144.605	271.176	136.092			2
						9							R	175.119	88.0631	158.092	79.5498			1
				CaM-73
						#	b	b++	b*	b*++	b0	b0++	Seq.	y	y++	y*	y*++	y0	y0++	#
						1	88.0393	44.5233			70.0287	35.518	S							16
						2	251.103	126.055			233.092	117.05	Y	1703.86	852.434	1686.83	843.92	1685.85	843.428	15
						3	380.145	190.576			362.135	181.571	E	1540.8	770.902	1523.77	762.389	1522.79	761.897	14
						4	493.229	247.118			475.219	238.113	L	1411.75	706.381	1394.73	697.867	1393.74	697.375	13
						5	590.282	295.645			572.271	286.639	P	1298.67	649.839	1281.64	641.325	1280.66	640.833	12
						6	705.309	353.158			687.298	344.153	D	1201.62	601.312	1184.59	592.799	1183.61	592.307	11
						7	762.331	381.669			744.32	372.664	G	1086.59	543.799	1069.56	535.285	1068.58	534.793	10
						8	890.389	445.698	873.362	437.185	872.379	436.693	Q	1029.57	515.288	1012.54	506.775	1011.56	506.283	9
						9	989.457	495.232	972.431	486.719	971.447	486.227	V	901.51	451.259	884.484	442.745	883.5	442.253	8
						10	1102.54	551.774	1085.52	543.261	1084.53	542.769	I	802.442	401.724	785.415	393.211	784.431	392.719	7
						11	1203.59	602.298	1186.56	593.785	1185.58	593.293	T	689.358	345.183	672.331	336.669	671.347	336.177	6
						12	1316.67	658.84	1299.65	650.327	1298.66	649.835	I	588.31	294.659	571.284	286.145	570.299	285.653	5
						13	1373.69	687.351	1356.67	678.838	1355.68	678.346	G	475.226	238.117	458.199	229.603	457.215	229.111	4
						14	1487.74	744.372	1470.71	735.859	1469.73	735.367	N	418.204	209.606	401.178	201.093	400.194	200.601	3
						15	1616.78	808.894	1599.75	800.38	1598.77	799.889	E	304.161	152.584	287.135	144.071	286.151	143.579	2
						16							R	175.119	88.0631	158.092	79.5498			1
				CaM-428
						#	b	b++	b*	b*++	b0	b0++	Seq.	y	y++	y*	y*++	y0	y0++	#
						1	115.05	58.0287	98.0237	49.5155			N							12
						2	202.082	101.545	185.056	93.0315	184.072	92.5395	S	1253.72	627.364	1236.69	618.851	1235.71	618.359	11
						3	316.125	158.566	299.099	150.053	298.115	149.561	N	1166.69	583.848	1149.66	575.335	1148.68	574.843	10
						4	429.209	215.108	412.183	206.595	411.199	206.103	I	1052.65	526.827	1035.62	518.313	1034.64	517.822	9
						5	557.268	279.137	540.241	270.624	539.257	270.132	Q	939.562	470.285	922.536	461.772	921.552	461.279	8
						6	656.336	328.672	639.31	320.159	638.326	319.666	V	811.504	406.255	794.477	397.742	793.493	397.25	7
						7	769.42	385.214	752.394	376.7	751.41	376.209	L	712.435	356.721	695.409	348.208	694.425	347.716	6
						8	882.504	441.756	865.478	433.243	864.494	432.75	L	599.351	300.179	582.325	291.666	581.341	291.174	5
						9	997.531	499.269	980.505	490.756	979.521	490.264	D	486.267	243.637	469.24	235.124	468.257	234.632	4
						10	1096.6	548.803	1079.57	540.29	1078.59	539.798	V	371.24	186.124	354.214	177.61			3
						11	1193.65	597.33	1176.63	588.817	1175.64	588.325	P	272.172	136.589	255.145	128.076			2
						12							R	175.119	88.0631	158.092	79.5498			1

## Sheet: Sheet2
Sopt No	Identification	Observed	Mr(expt)	Mr(calc)	Delta	Miss	Score	Expect	Rank	Peptide
CaM43	Putative uncharacterized protein*	403.585	805.155	805.155	-0.2561	0	48	0.06	1	R.SAASLVCR.S
CaM214	Glutamate-ammonia ligase (EC 6.3.1.2) delta precursor¶	488.75	975.49	975.50	-0.01	0	68	7.4e-05	1	R.AAEIFSNPK.V
CaM216	Glutamate-ammonia ligase (EC 6.3.1.2) delta precursor¶	488.76	975.50	975.50	-0.00	0	39	0.054	1	R.AAEIFSNPK.V
CaM218	Glutamine synthetase*	488.5679	975.1212	975.5025	975.5025	0	50	0.026	1	K.AAEIFSNPK.V
CaM385	ATP synthase subunit gamma¶	679.87	1357.72	1357.72	0	0	77	1.4e-05	1	R.ALQESLASELAAR.M
CaM263	OSJNBb0085H11.1 protein¶	421.76	841.5	841.43	0.07	0	50	0.0076	1	K.GATVEAPR.E + Acetyl (N-term)
CaM443	Predicted protein *	522.111	1042.21	1042.6	-0.3938	0	53	0.012	1	K.LAVAINDLSK.T
CaM182	Ferritin*	546.5969	1091.1792	1091.5975	-0.4183	0	50	0.027	1	K.IAEYVTQLR.M
CaM147	Putative Hsp90*	628.5822	1255.1499	1255.69	-0.5385	0	50	0.022	1	K.ADLVNNLGTIAR.S
CaM15	Ribulose bisphosphate carboxylase large chain*	517.092	1032.17	1032.56	-0.3915	0	53	0.013	1	K.DIDILAAFR.V
