# Supplementary material for: Proteomic analysis reveals the diversity and complexity of membrane proteins in chickpea (Cicer arietinum L.)
Source: Proteome Sci. 2012 Oct 2;10:59. doi: 10.1186/1477-5956-10-59 (PMC3558352; doi:10.1186/1477-5956-10-59)
Supplement: Additional file 8 — Details of each peptide score and threshold score of identified proteins. [file 1477-5956-10-59-S8.xls]

## Sheet: Sheet1
Additionnal file 7 List of identified proteins with indivisual peptide score and threshold score
CaM-184
	Probability Based Mowse Score
	Ions score is -10*Log(P), where P is the probability that the observed match is a random event.
	Individual ions scores > 40 indicate identity or extensive homology (p<0.05).
	Protein scores are derived from ions scores as a non-probabilistic basis for ranking protein hits.
	Q2V2R9_ARATH Mass: 23845 Score: 58 Queries matched: 4
		Protein At1g61520.- Arabidopsis thaliana (Mouse-ear cress).
		Check to include this hit in error tolerant search or archive report
		Query	Observed	Mr(expt)	Mr(calc)	Delta	Miss	Score	Expect	Rank	Peptide
		94	646.33	1290.64	1290.67	-0.03	0	33	0.59	1	R.WLAYGEIINGR.F
		113	698.32	1394.63	1394.63	-0.00	0	5	1.8e+002	2	R.LQDWYNPGSMGK.Q
		127	557.98	1670.93	1670.91	0.02	0	(5)	1.6e+002	1	R.FAMLGAAGAIAPEILGK.A + Acetyl (N-term)
		128	844.45	1686.89	1686.90	-0.01	0	20	6.7	1	R.FAMLGAAGAIAPEILGK.A + Acetyl (N-term); Oxidation (M)
		Proteins matching the same set of peptides:
		Q8LCR7_ARATH Mass: 29052 Score: 58 Queries matched: 4
		PSI type III chlorophyll a/b-binding protein, putative.- Arabidopsis thaliana (Mouse-ear cress).
		Q43381_ARATH Mass: 29085 Score: 58 Queries matched: 4
		PSI type III chlorophyll a/b-binding protein.- Arabidopsis thaliana (Mouse-ear cress).
		E96640 Mass: 29163 Score: 58 Queries matched: 4
		PSI type III chlorophyll a/b-binding protein [imported] - Arabidopsis thaliana
CaM-214
	Probability Based Mowse Score
	Ions score is -10*Log(P), where P is the probability that the observed match is a random event.
	Individual ions scores > 35 indicate identity or extensive homology (p<0.05).
	Protein scores are derived from ions scores as a non-probabilistic basis for ranking protein hits.
		AJPMQ2 Mass: 47658 Score: 68 Queries matched: 1
		glutamate-ammonia ligase (EC 6.3.1.2) delta precursor, chloroplast - garden pea
		Check to include this hit in error tolerant search or archive report
		Query	Observed	Mr(expt)	Mr(calc)	Delta	Miss	Score	Expect	Rank	Peptide
		438	488.75	975.49	975.50	-0.01	0	68	7.4e-005	1	R.AAEIFSNPK.V
		Proteins matching the same set of peptides:
		Q5QKQ5_LOTJA Mass: 47820 Score: 68 Queries matched: 1
		Glutamine synthetase PR2 mutant (EC 6.3.1.2).- Lotus japonicus.
		Q5QKQ6_LOTJA Mass: 47895 Score: 68 Queries matched: 1
		Glutamine synthetase PR1 mutant (EC 6.3.1.2).- Lotus japonicus.
		Q8GT61_LOTJA Mass: 47796 Score: 68 Queries matched: 1
		Glutamine synthetase (EC 6.3.1.2).- Lotus japonicus.
		Q8VWV3_LOTJA Mass: 47802 Score: 68 Queries matched: 1
		Glutamine synthetase.- Lotus japonicus.
		Q9AWA8_BETVU Mass: 47914 Score: 68 Queries matched: 1
		Glutamine synthetase GS2.- Beta vulgaris subsp. vulgaris.
		Q9SEX6_CANLI Mass: 47670 Score: 68 Queries matched: 1
		Glutamine synthetase (EC 6.3.1.2).- Canavalia lineata.
		Q9SPH9_BETVU Mass: 25788 Score: 68 Queries matched: 1
		Glutamine synthetase (Fragment).- Beta vulgaris subsp. vulgaris.
		Q9XFJ1_MESCR Mass: 47844 Score: 68 Queries matched: 1
		Glutamine synthetase leaf isozyme (EC 6.3.1.2).- Mesembryanthemum crystallinum (Common ice plant).
		Q84UC1_MEDTR Mass: 47384 Score: 68 Queries matched: 1
		Glutamine synthetase (EC 6.3.1.2).- Medicago truncatula (Barrel medic).
		Q95AG1_SOYBN Mass: 47948 Score: 68 Queries matched: 1
		Glutamine synthetase (EC 6.3.1.2).- Glycine max (Soybean).
		AAD28443 Mass: 47428 Score: 68 Queries matched: 1
		AF124244 NID: - Medicago sativa
		CAA29057 Mass: 41285 Score: 68 Queries matched: 1
		PSGSR2 NID: - Pisum sativum
CaM-216
	Probability Based Mowse Score
	Ions score is -10*Log(P), where P is the probability that the observed match is a random event.
	Individual ions scores > 36 indicate identity or extensive homology (p<0.05).
	Protein scores are derived from ions scores as a non-probabilistic basis for ranking protein hits.
	AJPMQ2 Mass: 47658 Score: 39 Queries matched: 1
		glutamate-ammonia ligase (EC 6.3.1.2) delta precursor, chloroplast - garden pea
		Check to include this hit in error tolerant search or archive report
		Query	Observed	Mr(expt)	Mr(calc)	Delta	Miss	Score	Expect	Rank	Peptide
		189	488.76	975.50	975.50	-0.00	0	39	0.054	1	R.AAEIFSNPK.V
		Proteins matching the same set of peptides:
		Q5QKQ5_LOTJA Mass: 47820 Score: 39 Queries matched: 1
		Glutamine synthetase PR2 mutant (EC 6.3.1.2).- Lotus japonicus.
		Q5QKQ6_LOTJA Mass: 47895 Score: 39 Queries matched: 1
		Glutamine synthetase PR1 mutant (EC 6.3.1.2).- Lotus japonicus.
		Q8GT61_LOTJA Mass: 47796 Score: 39 Queries matched: 1
		Glutamine synthetase (EC 6.3.1.2).- Lotus japonicus.
		Q8VWV3_LOTJA Mass: 47802 Score: 39 Queries matched: 1
		Glutamine synthetase.- Lotus japonicus.
		Q9AWA8_BETVU Mass: 47914 Score: 39 Queries matched: 1
		Glutamine synthetase GS2.- Beta vulgaris subsp. vulgaris.
		Q9SEX6_CANLI Mass: 47670 Score: 39 Queries matched: 1
		Glutamine synthetase (EC 6.3.1.2).- Canavalia lineata.
		Q9SPH9_BETVU Mass: 25788 Score: 39 Queries matched: 1
		Glutamine synthetase (Fragment).- Beta vulgaris subsp. vulgaris.
		Q9XFJ1_MESCR Mass: 47844 Score: 39 Queries matched: 1
		Glutamine synthetase leaf isozyme (EC 6.3.1.2).- Mesembryanthemum crystallinum (Common ice plant).
		Q84UC1_MEDTR Mass: 47384 Score: 39 Queries matched: 1
		Glutamine synthetase (EC 6.3.1.2).- Medicago truncatula (Barrel medic).
		Q95AG1_SOYBN Mass: 47948 Score: 39 Queries matched: 1
		Glutamine synthetase (EC 6.3.1.2).- Glycine max (Soybean).
		AAD28443 Mass: 47428 Score: 39 Queries matched: 1
		AF124244 NID: - Medicago sativa
		CAA29057 Mass: 41285 Score: 39 Queries matched: 1
		PSGSR2 NID: - Pisum sativum
CaM-247
	Probability Based Mowse Score
	Ions score is -10*Log(P), where P is the probability that the observed match is a random event.
	Individual ions scores > 40 indicate identity or extensive homology (p<0.05).
	Protein scores are derived from ions scores as a non-probabilistic basis for ranking protein hits.
	Q8LR16_ORYSA Mass: 70301 Score: 41 Queries matched: 3
		Membrane protein CH1-like.- Oryza sativa (japonica cultivar-group).
		Check to include this hit in error tolerant search or archive report
		Query	Observed	Mr(expt)	Mr(calc)	Delta	Miss	Score	Expect	Rank	Peptide
		62	530.78	1059.54	1059.56	-0.02	1	9	1.2e+002	8	K.GASNILDKDK.D
		65	533.24	1064.47	1064.51	-0.04	0	32	0.45	1	R.YLEELNSR.Y + Acetyl (N-term)
		66	533.25	1064.48	1064.51	-0.04	0	(12)	46	2	R.YLEELNSR.Y + Acetyl (N-term)
CaM-257
	Probability Based Mowse Score
	Ions score is -10*Log(P), where P is the probability that the observed match is a random event.
	Individual ions scores > 36 indicate identity or extensive homology (p<0.05).
	Protein scores are derived from ions scores as a non-probabilistic basis for ranking protein hits.
	Q6T706_TRIPR Mass: 43181 Score: 240 Queries matched: 9
		Plastidic aldolase.- Trifolium pratense (Red clover).
		Check to include this hit in error tolerant search or archive report
		Query	Observed	Mr(expt)	Mr(calc)	Delta	Miss	Score	Expect	Rank	Peptide
		21	429.76	857.50	857.50	0.01	0	18	5	1	R.ALQNTALK.T
		27	437.23	872.45	872.45	-0.00	0	21	3.1	1	K.EAAWGLAR.Y
		37	459.26	916.50	916.50	0.00	0	30	0.36	1	K.SNSLAQLGK.Y
		85	558.83	1115.65	1115.63	0.02	1	52	0.0044	1	R.AKSNSLAQLGK.Y
		129	726.93	1451.85	1451.83	0.01	0	12	11	1	R.TVVSIPNGPSALAVK.E
		130	726.94	1451.86	1451.83	0.03	0	(11)	12	1	R.TVVSIPNGPSALAVK.E
		133	733.85	1465.69	1465.65	0.04	0	41	0.021	1	R.GILAMDESNATCGK.R
		153	524.63	1570.87	1570.84	0.03	1	21	1.6	1	K.RLASIGLENTEVNR.Q
		159	811.90	1621.78	1621.76	0.02	1	45	0.0074	1	R.GILAMDESNATCGKR.L
		Proteins matching the same set of peptides:
		S29047 Mass: 38747 Score: 240 Queries matched: 9
		fructose-bisphosphate aldolase (EC 4.1.2.13) precursor, chloroplast - garden pea (fragment)
CaM-263
	Probability Based Mowse Score
	Ions score is -10*Log(P), where P is the probability that the observed match is a random event.
	Individual ions scores > 39 indicate identity or extensive homology (p<0.05).
	Protein scores are derived from ions scores as a non-probabilistic basis for ranking protein hits.
	Q7XNT6_ORYSA Mass: 176762 Score: 50 Queries matched: 1
		OSJNBb0085H11.1 protein.- Oryza sativa (japonica cultivar-group).
		Check to include this hit in error tolerant search or archive report
		Query	Observed	Mr(expt)	Mr(calc)	Delta	Miss	Score	Expect	Rank	Peptide
		12	421.76	841.50	841.43	0.07	0	50	0.0076	1	K.GATVEAPR.E + Acetyl (N-term)
CaM-289
	Probability Based Mowse Score
	Ions score is -10*Log(P), where P is the probability that the observed match is a random event.
	Individual ions scores > 35 indicate identity or extensive homology (p<0.05).
	Protein scores are derived from ions scores as a non-probabilistic basis for ranking protein hits.
	Q9GGI4_9ROSI Mass: 51588 Score: 129 Queries matched: 5
		Ribulose-1,5-biphosphate carboxylase/oxygenase large subunit (Fragment).- Weinmannia raiateensis.
		Check to include this hit in error tolerant search or archive report
		Query	Observed	Mr(expt)	Mr(calc)	Delta	Miss	Score	Expect	Rank	Peptide
		13	408.18	814.34	814.39	-0.04	0	10	11	1	-.AGVYDYK.L
		87	493.30	984.59	984.57	0.01	1	12	42	3	R.ALRLEDLR.I
		98	511.28	1020.54	1020.52	0.02	0	41	0.056	1	K.DTDILAAFR.V
		171	697.35	1392.68	1392.64	0.03	0	32	0.27	1	K.LTYYTPDYETK.D
		176	489.27	1464.79	1464.75	0.05	0	34	0.34	3	K.TFQGPPHGIQVER.D
CaM-310
	Probability Based Mowse Score
	Ions score is -10*Log(P), where P is the probability that the observed match is a random event.
	Individual ions scores > 36 indicate identity or extensive homology (p<0.05).
	Protein scores are derived from ions scores as a non-probabilistic basis for ranking protein hits.
	S29047 Mass: 38747 Score: 206 Queries matched: 6
		fructose-bisphosphate aldolase (EC 4.1.2.13) precursor, chloroplast - garden pea (fragment)
		Check to include this hit in error tolerant search or archive report
		Query	Observed	Mr(expt)	Mr(calc)	Delta	Miss	Score	Expect	Rank	Peptide
		32	437.23	872.46	872.45	0.00	0	28	0.58	1	K.EAAWGLAR.Y
		166	443.59	1327.74	1327.72	0.01	0	19	3.9	1	K.VAEYTLNLLHR.R
		182	708.38	1414.74	1414.74	0.00	0	61	0.00025	1	R.LASIGLENTEVNR.Q
		188	726.93	1451.85	1451.83	0.02	0	29	0.22	1	R.TVVSIPNGPSALAVK.E
		193	733.84	1465.67	1465.65	0.02	0	63	0.00015	1	R.GILAMDESNATCGK.R
		214	541.60	1621.77	1621.76	0.01	1	6	51	1	R.GILAMDESNATCGKR.L
CaM-326
	Probability Based Mowse Score
	Ions score is -10*Log(P), where P is the probability that the observed match is a random event.
	Individual ions scores > 31 indicate identity or extensive homology (p<0.05).
	Protein scores are derived from ions scores as a non-probabilistic basis for ranking protein hits.
	Q9FI39_ARATH Mass: 58916 Score: 32 Queries matched: 2
		Cytochrome P450.- Arabidopsis thaliana (Mouse-ear cress).
		Check to include this hit in error tolerant search or archive report
		Query	Observed	Mr(expt)	Mr(calc)	Delta	Miss	Score	Expect	Rank	Peptide
		286	481.30	960.59	960.53	0.05	1	15	4.5	1	K.TLLDKAMK.K + Acetyl (N-term)
		547	524.23	1569.68	1569.75	-0.07	1	16	2.8	1	R.EDMLKYIPFGSGR.R + Acetyl (N-term); Oxidation (M)
CaM-358
	Probability Based Mowse Score
	Ions score is -10*Log(P), where P is the probability that the observed match is a random event.
	Individual ions scores > 40 indicate identity or extensive homology (p<0.05).
	Protein scores are derived from ions scores as a non-probabilistic basis for ranking protein hits.
	ATPG_MAIZE Mass: 40107 Score: 77 Queries matched: 1
		ATP synthase subunit gamma, chloroplast precursor (EC 3.6.3.14) [Contains: Inceptin].- Zea mays (Ma
		Check to include this hit in error tolerant search or archive report
		Query	Observed	Mr(expt)	Mr(calc)	Delta	Miss	Score	Expect	Rank	Peptide
		91	679.87	1357.72	1357.72	-0.00	0	77	1.4e-005	1	R.ALQESLASELAAR.M
		Proteins matching the same set of peptides:
		PWNTG Mass: 41706 Score: 77 Queries matched: 1
		H+-transporting two-sector ATPase (EC 3.6.3.14) gamma chain precursor, chloroplast - common tobacco
		PWSPG Mass: 40391 Score: 77 Queries matched: 1
		H+-transporting two-sector ATPase (EC 3.6.3.14) gamma chain precursor, chloroplast - spinach
		Q1SIC7_MEDTR Mass: 39045 Score: 77 Queries matched: 1
		ATP synthase F1, gamma subunit.- Medicago truncatula (Barrel medic).
		Q2LGI8_PHALU Mass: 13176 Score: 77 Queries matched: 1
		ATP synthase gamma subunit (Fragment).- Phaseolus lunatus (Lima bean) (Phaseolus limensis).
		Q2LGJ1_PHAVU Mass: 13325 Score: 77 Queries matched: 1
		ATP synthase gamma subunit (Fragment).- Phaseolus vulgaris (Kidney bean) (French bean).
		Q2LGJ2_PHAVU Mass: 12917 Score: 77 Queries matched: 1
		ATP synthase gamma subunit (Fragment).- Phaseolus vulgaris (Kidney bean) (French bean).
		Q2LGJ3_PHAVU Mass: 13098 Score: 77 Queries matched: 1
		ATP synthase gamma subunit (Fragment).- Phaseolus vulgaris (Kidney bean) (French bean).
		Q9SUI9_ARATH Mass: 33475 Score: 77 Queries matched: 1
		ATP synthase gamma chain, chloroplast (EC 3.6.1.34) (Fragment).- Arabidopsis thaliana (Mouse-ear cr
		Q84NW1_ORYSA Mass: 40081 Score: 77 Queries matched: 1
		Putative ATP synthase gamma chain 1, chloroplast (H(+)-transporting two-sector ATPase/F(1)-ATPase/A
		B39732 Mass: 41171 Score: 77 Queries matched: 1
		H+-transporting two-sector ATPase (EC 3.6.3.14) gamma-1 chain precursor, chloroplast - Arabidopsis
		ABC42340 Mass: 13130 Score: 77 Queries matched: 1
		DQ312300 NID: - Vigna unguiculata
		CAA68727 Mass: 36727 Score: 77 Queries matched: 1
		SOATPG NID: - Spinacia oleracea
CaM-421
	Probability Based Mowse Score
	Ions score is -10*Log(P), where P is the probability that the observed match is a random event.
	Individual ions scores > 40 indicate identity or extensive homology (p<0.05).
	Protein scores are derived from ions scores as a non-probabilistic basis for ranking protein hits.
	T06518 Mass: 61998 Score: 78 Queries matched: 4
		chaperonin 60 alpha chain precursor, chloroplast - garden pea
		Check to include this hit in error tolerant search or archive report
		Query	Observed	Mr(expt)	Mr(calc)	Delta	Miss	Score	Expect	Rank	Peptide
		45	532.76	1063.51	1063.53	-0.02	0	37	0.19	1	K.SIVEFENAR.V
		53	544.74	1087.47	1087.50	-0.03	0	11	55	1	K.DIAFDQHSR.S
		78	602.80	1203.59	1203.61	-0.02	0	19	10	1	R.NVVLDEFGSPK.V
		99	729.89	1457.76	1457.77	-0.02	0	11	59	2	K.AVATISAGNDELIGK.M
CaM-432
	Probability Based Mowse Score
	Ions score is -10*Log(P), where P is the probability that the observed match is a random event.
	Individual ions scores > 31 indicate identity or extensive homology (p<0.05).
	Protein scores are derived from ions scores as a non-probabilistic basis for ranking protein hits.
	Q19FI8_ARATH Mass: 23296 Score: 35 Queries matched: 2
		Disease resistance protein (Fragment).- Arabidopsis thaliana (Mouse-ear cress).
		Check to include this hit in error tolerant search or archive report
		Query	Observed	Mr(expt)	Mr(calc)	Delta	Miss	Score	Expect	Rank	Peptide
		69	589.34	1176.66	1176.56	0.10	1	18	1.7	1	K.MDSTRSSHLK.E + Oxidation (M)
		76	606.36	1210.70	1210.59	0.12	1	18	1.2	1	K.MDHTRSSHLK.E
CaM-452
	Probability Based Mowse Score
	Ions score is -10*Log(P), where P is the probability that the observed match is a random event.
	Individual ions scores > 35 indicate identity or extensive homology (p<0.05).
	Protein scores are derived from ions scores as a non-probabilistic basis for ranking protein hits.
	1QFYA Mass: 34984 Score: 130 Queries matched: 3
		ferredoxin: nadp+ reductase (EC 1.18.1.2) mutant Y308S, chain A - garden pea
		Check to include this hit in error tolerant search or archive report
		Query	Observed	Mr(expt)	Mr(calc)	Delta	Miss	Score	Expect	Rank	Peptide
		158	616.81	1231.61	1231.65	-0.03	0	39	0.038	1	K.GIDDIMVSLAAK.D
		189	674.30	1346.58	1346.60	-0.02	0	18	3	1	K.DNTFVYMCGLK.G
		228	815.88	1629.74	1629.79	-0.05	0	72	1.3e-005	1	R.LYSIASSAIGDFGDSK.T
		Proteins matching the same set of peptides:
		1QFYB Mass: 33595 Score: 130 Queries matched: 3
		ferredoxin: nadp+ reductase (EC 1.18.1.2) mutant Y308S, chain B - garden pea
		1QG0A Mass: 33808 Score: 130 Queries matched: 3
		ferredoxin:nadp+ reductase (EC 1.18.1.2), chain A - garden pea
		1QGAA Mass: 35083 Score: 130 Queries matched: 3
		ferredoxin:nadp+ reductase (EC 1.18.1.2) mutant Y308W, chain A - garden pea
		1QGAB Mass: 33694 Score: 130 Queries matched: 3
		ferredoxin:nadp+ reductase (EC 1.18.1.2) mutant Y308W, chain B - garden pea
		Q9FKW6_ARATH Mass: 40643 Score: 130 Queries matched: 3
		Ferredoxin-NADP+ reductase.- Arabidopsis thaliana (Mouse-ear cress).
		Q9SUJ3_ARATH Mass: 40481 Score: 130 Queries matched: 3
		Ferredoxin-NADP+ reductase precursor (EC 1.18.1.2).- Arabidopsis thaliana (Mouse-ear cress).
		S04030 Mass: 40454 Score: 130 Queries matched: 3
		ferredoxin-NADP reductase (EC 1.18.1.2) precursor - garden pea
CaM-138
	Probability Based Mowse Score
	Ions score is -10*Log(P), where P is the probability that the observed match is a random event.
	Individual ions scores > 48 indicate identity or extensive homology (p<0.05).
	Protein scores are derived from ions scores as a non-probabilistic basis for ranking protein hits.
	A7PHQ2 Mass: 33359 Score: 149 Queries matched: 4 emPAI: 0.11
		tr|A7PHQ2|Chromosome chr17 scaffold_16, whole genome shotgun sequence Tax_Id=29760 [Vitis vinifera]
		Check to include this hit in error tolerant search or archive report
		Query	Observed	Mr(expt)	Mr(calc)	Delta	Miss	Score	Expect	Rank	Peptide
		222	526.0628	1050.1111	1050.4903	-0.3792	0	29	3.1	1	R.LLEDSMAEK.M + Oxidation (M)
		233	552.0770	1102.1395	1101.5666	0.5730	0	27	5.5	1	K.DIELQVTER.F
		255	595.0583	1188.1020	1188.4791	-0.3771	0	27	5	1	R.LDMSEFMER.H + 2 Oxidation (M)
		322	755.1204	2262.3393	2263.1485	-0.8091	0	66	0.00034	1	K.LIGSPPGYVGYTEGGQLTEAVR.R
		Proteins matching the same set of peptides:
		B9RA77 Mass: 102889 Score: 147 Queries matched: 4
		tr|B9RA77|ATP-dependent clp protease, putative Tax_Id=3988 [Ricinus communis]
		A5BB92 Mass: 98941 Score: 145 Queries matched: 4
		tr|A5BB92|Putative uncharacterized protein Tax_Id=29760 [Vitis vinifera]
CaM-147
	Probability Based Mowse Score
	Ions score is -10*Log(P), where P is the probability that the observed match is a random event.
	Individual ions scores > 48 indicate identity or extensive homology (p<0.05).
	Protein scores are derived from ions scores as a non-probabilistic basis for ranking protein hits.
	Q9MUT5 Mass: 51990 Score: 92 Queries matched: 2 emPAI: 0.07
		sp|Q9MUT5|ATP synthase subunit beta, chloroplastic Tax_Id=41882 [Mesostigma viride]
		Check to include this hit in error tolerant search or archive report
		Query	Observed	Mr(expt)	Mr(calc)	Delta	Miss	Score	Expect	Rank	Peptide
		307	717.1100	1432.2054	1432.7674	-0.5620	0	81	2.1e-005	1	R.FVQAGSEVSALLGR.M
		339	1008.5637	2015.1128	2016.0866	-0.9739	1	11	2.4e+002	1	K.FPPGQMPNIYNALIVKAK.N + Oxidation (M)
CaM-157
	Probability Based Mowse Score
	Ions score is -10*Log(P), where P is the probability that the observed match is a random event.
	Individual ions scores > 48 indicate identity or extensive homology (p<0.05).
	Protein scores are derived from ions scores as a non-probabilistic basis for ranking protein hits.
	A7Y7L7 Mass: 17514 Score: 192 Queries matched: 4 emPAI: 0.49
		tr|A7Y7L7|Putative GloEL protein:chaperonin, 60kDa (Fragment) Tax_Id=3755 [Prunus dulcis]
		Check to include this hit in error tolerant search or archive report
		Query	Observed	Mr(expt)	Mr(calc)	Delta	Miss	Score	Expect	Rank	Peptide
		248	591.6444	1181.2742	1181.7020	-0.4278	0	59	0.0027	1	K.LADLVGVTLGPK.G
		262	640.6155	1279.2164	1278.8024	0.4140	0	21	19	2	K.VVAAGAIPVLITR.G
		292	771.0738	1540.1330	1540.7620	-0.6290	0	41	0.18	1	K.EVELEDPVENIGAK.L
		313	810.4200	2428.2382	2429.2650	-1.0268	0	71	0.00014	1	K.TNDLAGDGTTTSVVLAQGLIAEGVK.V
CaM-182
	Probability Based Mowse Score
	Ions score is -10*Log(P), where P is the probability that the observed match is a random event.
	Individual ions scores > 47 indicate identity or extensive homology (p<0.05).
	Protein scores are derived from ions scores as a non-probabilistic basis for ranking protein hits.
	A9PCK8 Mass: 16586 Score: 50 Queries matched: 1 emPAI: 0.23
		tr|A9PCK8|Ferritin Tax_Id=3694 [Populus trichocarpa]
		Check to include this hit in error tolerant search or archive report
		Query	Observed	Mr(expt)	Mr(calc)	Delta	Miss	Score	Expect	Rank	Peptide
		274	546.5969	1091.1792	1091.5975	-0.4183	0	50	0.027	1	K.IAEYVTQLR.M
		Proteins matching the same set of peptides:
		B9IGG8 Mass: 28217 Score: 50 Queries matched: 1
		tr|B9IGG8|Ferritin Tax_Id=3694 [Populus trichocarpa]
		B9NGR3 Mass: 28095 Score: 50 Queries matched: 1
		tr|B9NGR3|Ferritin Tax_Id=3694 [Populus trichocarpa]
		O65100 Mass: 28426 Score: 50 Queries matched: 1
		sp|O65100|Ferritin-3, chloroplastic Tax_Id=3917 [Vigna unguiculata]
CaM-189
	Probability Based Mowse Score
	Ions score is -10*Log(P), where P is the probability that the observed match is a random event.
	Individual ions scores > 47 indicate identity or extensive homology (p<0.05).
	Protein scores are derived from ions scores as a non-probabilistic basis for ranking protein hits.
	B5LMN1 Mass: 55644 Score: 589 Queries matched: 18 emPAI: 1.32
		tr|B5LMN1|ATP synthase subunit alpha Tax_Id=3827 [Cicer arietinum]
		Check to include this hit in error tolerant search or archive report
		Query	Observed	Mr(expt)	Mr(calc)	Delta	Miss	Score	Expect	Rank	Peptide
		185	408.0450	814.0755	814.4548	-0.3794	0	33	1.5	2	R.ELIIGDR.Q
		186	815.1360	814.1287	814.4548	-0.3261	0	(26)	7.5	6	R.ELIIGDR.Q
		254	562.0940	1122.1734	1122.5557	-0.3823	0	30	2.1	1	R.IEQYNTEVK.I
		256	566.0917	1130.1688	1130.6295	-0.4607	1	30	2.3	2	M.VTIRADEISK.I
		279	626.6031	1251.1916	1251.7187	-0.5271	0	76	5e-005	1	R.LIESPAPGIISR.R
		281	418.4186	1252.2339	1251.7187	0.5152	0	(26)	5.7	1	R.LIESPAPGIISR.R
		299	701.6174	1401.2202	1401.7616	-0.5414	0	(21)	18	1	R.IAQIPVSEGYLGR.V
		300	701.6177	1401.2208	1401.7616	-0.5408	0	80	2.3e-005	1	R.IAQIPVSEGYLGR.V
		303	470.0888	1407.2447	1407.8198	-0.5750	1	38	0.4	1	R.LIESPAPGIISRR.S
		319	744.6183	1487.2220	1487.7944	-0.5724	0	76	6e-005	1	K.ASSVAQVVTTLQER.G
		320	497.0146	1488.0220	1487.7944	0.2276	0	(39)	0.36	1	K.ASSVAQVVTTLQER.G
		334	538.0563	1611.1471	1611.8944	-0.7473	0	(69)	0.00022	1	K.IVNTGTVLQVGDGIAR.I
		335	806.6463	1611.2780	1611.8944	-0.6164	0	82	1.3e-005	1	K.IVNTGTVLQVGDGIAR.I
		344	672.0850	2013.2332	2014.0769	-0.8437	0	75	7.6e-005	1	K.NVGVVLMGDGLLIQEGSSVK.A
		345	1007.6819	2013.3492	2014.0769	-0.7277	0	(51)	0.021	1	K.NVGVVLMGDGLLIQEGSSVK.A
		348	1015.6814	2029.3483	2030.0718	-0.7235	0	(39)	0.17	1	K.NVGVVLMGDGLLIQEGSSVK.A + Oxidation (M)
		349	677.4610	2029.3613	2030.0718	-0.7106	0	(38)	0.22	1	K.NVGVVLMGDGLLIQEGSSVK.A + Oxidation (M)
		358	763.4561	2287.3464	2288.2086	-0.8622	0	74	6.7e-005	1	R.SVYEPLQTGLIAIDSMIPIGR.G + Oxidation (M)
CaM-191
	Probability Based Mowse Score
	Ions score is -10*Log(P), where P is the probability that the observed match is a random event.
	Individual ions scores > 48 indicate identity or extensive homology (p<0.05).
	Protein scores are derived from ions scores as a non-probabilistic basis for ranking protein hits.
	C6TAU2 Mass: 29209 Score: 129 Queries matched: 2 emPAI: 0.28
		tr|C6TAU2|Ferritin Tax_Id=3847 [Glycine max]
		Check to include this hit in error tolerant search or archive report
		Query	Observed	Mr(expt)	Mr(calc)	Delta	Miss	Score	Expect	Rank	Peptide
		305	546.7800	1091.5454	1091.5975	-0.0521	0	64	0.0017	1	K.IAEYVTQLR.L
		419	820.9800	1639.9454	1638.8174	1.1280	0	66	0.00073	1	K.GDALYAMELALSLEK.L + Oxidation (M)
		Proteins matching the same set of peptides:
		A9PCK8 Mass: 16586 Score: 129 Queries matched: 2
		tr|A9PCK8|Ferritin Tax_Id=3694 [Populus trichocarpa]
		B9IGG8 Mass: 28274 Score: 129 Queries matched: 2
		tr|B9IGG8|Ferritin Tax_Id=3694 [Populus trichocarpa]
		B9NGR3 Mass: 28152 Score: 129 Queries matched: 2
		tr|B9NGR3|Ferritin Tax_Id=3694 [Populus trichocarpa]
		O65100 Mass: 28597 Score: 129 Queries matched: 2
		sp|O65100|Ferritin-3, chloroplastic Tax_Id=3917 [Vigna unguiculata]
CaM-196
	Probability Based Mowse Score
	Ions score is -10*Log(P), where P is the probability that the observed match is a random event.
	Individual ions scores > 48 indicate identity or extensive homology (p<0.05).
	Protein scores are derived from ions scores as a non-probabilistic basis for ranking protein hits.
		P14226 Mass: 35100 Score: 177 Queries matched: 6 emPAI: 0.11
		sp|P14226|Oxygen-evolving enhancer protein 1, chloroplastic Tax_Id=3888 [Pisum sativum]
		Check to include this hit in error tolerant search or archive report
		Query	Observed	Mr(expt)	Mr(calc)	Delta	Miss	Score	Expect	Rank	Peptide
		248	964.5461	963.5389	963.5793	-0.0405	0	18	69	1	R.VPFLFTIK.Q
		271	540.8467	1079.6789	1079.5499	0.1290	0	40	0.4	1	R.LTFDEIQSK.T
		313	618.8728	1235.7311	1235.6510	0.0801	1	45	0.13	1	K.RLTFDEIQSK.T
		324	647.3480	1292.6814	1292.6401	0.0413	0	19	43	1	K.IQGVWYAQLES.-
		455	762.0650	2283.1731	2283.1535	0.0196	0	57	0.0043	1	K.QLVASGKPDSFSGEFLVPSYR.G
		456	1142.6058	2283.1970	2283.1535	0.0434	0	(24)	7.3	1	K.QLVASGKPDSFSGEFLVPSYR.G
CaM-208
	Probability Based Mowse Score
	Ions score is -10*Log(P), where P is the probability that the observed match is a random event.
	Individual ions scores > 48 indicate identity or extensive homology (p<0.05).
	Protein scores are derived from ions scores as a non-probabilistic basis for ranking protein hits.
		Q2PES6 Mass: 34310 Score: 89 Queries matched: 2 emPAI: 0.11
		tr|Q2PES6|Putative 60S acidic ribosomal protein P0 Tax_Id=57577 [Trifolium pratense]
		Check to include this hit in error tolerant search or archive report
		Query	Observed	Mr(expt)	Mr(calc)	Delta	Miss	Score	Expect	Rank	Peptide
		277	523.1262	1044.2379	1044.5815	-0.3436	0	56	0.0073	1	K.VGSSEAALLAK.L
		356	706.2109	1410.4072	1410.8334	-0.4262	0	33	1.1	1	K.GTVEIITPVELIK.K
		Proteins matching the same set of peptides:
		A5B5R1 Mass: 32548 Score: 89 Queries matched: 2
		tr|A5B5R1|Putative uncharacterized protein Tax_Id=29760 [Vitis vinifera]
		A7Q3E0 Mass: 34260 Score: 89 Queries matched: 2
		tr|A7Q3E0|Chromosome chr13 scaffold_48, whole genome shotgun sequence Tax_Id=29760 [Vitis vinifera]
		A8MQR4 Mass: 30599 Score: 89 Queries matched: 2
		tr|A8MQR4|Uncharacterized protein At3g09200.2 Tax_Id=3702 [Arabidopsis thaliana]
		Q8LNX8 Mass: 21925 Score: 89 Queries matched: 2
		tr|Q8LNX8|Putative 60S acidic ribosomal protein P0 (Fragment) Tax_Id=34245 [Zinnia elegans]
		A9PF35 Mass: 34089 Score: 89 Queries matched: 2
		tr|A9PF35|Putative uncharacterized protein Tax_Id=3694 [Populus trichocarpa]
		A9PH48 Mass: 34311 Score: 89 Queries matched: 2
		tr|A9PH48|Putative uncharacterized protein Tax_Id=3694 [Populus trichocarpa]
		B9HHM2 Mass: 34345 Score: 89 Queries matched: 2
		tr|B9HHM2|Predicted protein Tax_Id=3694 [Populus trichocarpa]
		B9HSR0 Mass: 34075 Score: 89 Queries matched: 2
		tr|B9HSR0|Predicted protein Tax_Id=3694 [Populus trichocarpa]
		B9SLK4 Mass: 34045 Score: 89 Queries matched: 2
		tr|B9SLK4|60S acidic ribosomal protein P0, putative Tax_Id=3988 [Ricinus communis]
		Q9M5M5 Mass: 33718 Score: 89 Queries matched: 2
		tr|Q9M5M5|60S acidic ribosomal protein PO (Fragment) Tax_Id=3993 [Euphorbia esula]
		Q307Z8 Mass: 33917 Score: 89 Queries matched: 2
		tr|Q307Z8|P0 ribosomal protein-like Tax_Id=4113 [Solanum tuberosum]
		O04204 Mass: 33646 Score: 89 Queries matched: 2
		sp|O04204|60S acidic ribosomal protein P0-1 Tax_Id=3702 [Arabidopsis thaliana]
		Q42112 Mass: 34112 Score: 89 Queries matched: 2
		sp|Q42112|60S acidic ribosomal protein P0-2 Tax_Id=3702 [Arabidopsis thaliana]
		P50345 Mass: 34432 Score: 89 Queries matched: 2
		sp|P50345|60S acidic ribosomal protein P0 Tax_Id=3873 [Lupinus luteus]
		P57691 Mass: 34369 Score: 89 Queries matched: 2
		sp|P57691|60S acidic ribosomal protein P0-3 Tax_Id=3702 [Arabidopsis thaliana]
CaM-209
	Probability Based Mowse Score
	Ions score is -10*Log(P), where P is the probability that the observed match is a random event.
	Individual ions scores > 48 indicate identity or extensive homology (p<0.05).
	Protein scores are derived from ions scores as a non-probabilistic basis for ranking protein hits.
	Q2PES6 Mass: 34310 Score: 82 Queries matched: 2 emPAI: 0.11
		tr|Q2PES6|Putative 60S acidic ribosomal protein P0 Tax_Id=57577 [Trifolium pratense]
		Check to include this hit in error tolerant search or archive report
		Query	Observed	Mr(expt)	Mr(calc)	Delta	Miss	Score	Expect	Rank	Peptide
		189	523.1315	1044.2485	1044.5815	-0.3330	0	65	0.00094	1	K.VGSSEAALLAK.L
		231	706.1678	1410.3210	1410.8334	-0.5123	0	17	40	5	K.GTVEIITPVELIK.K
		Proteins matching the same set of peptides:
		A5B5R1 Mass: 32548 Score: 82 Queries matched: 2
		tr|A5B5R1|Putative uncharacterized protein Tax_Id=29760 [Vitis vinifera]
		A7Q3E0 Mass: 34260 Score: 82 Queries matched: 2
		tr|A7Q3E0|Chromosome chr13 scaffold_48, whole genome shotgun sequence Tax_Id=29760 [Vitis vinifera]
		A8MQR4 Mass: 30599 Score: 82 Queries matched: 2
		tr|A8MQR4|Uncharacterized protein At3g09200.2 Tax_Id=3702 [Arabidopsis thaliana]
		Q8LNX8 Mass: 21925 Score: 82 Queries matched: 2
		tr|Q8LNX8|Putative 60S acidic ribosomal protein P0 (Fragment) Tax_Id=34245 [Zinnia elegans]
		A9PF35 Mass: 34089 Score: 82 Queries matched: 2
		tr|A9PF35|Putative uncharacterized protein Tax_Id=3694 [Populus trichocarpa]
		A9PH48 Mass: 34311 Score: 82 Queries matched: 2
		tr|A9PH48|Putative uncharacterized protein Tax_Id=3694 [Populus trichocarpa]
		B9HHM2 Mass: 34345 Score: 82 Queries matched: 2
		tr|B9HHM2|Predicted protein Tax_Id=3694 [Populus trichocarpa]
		B9HSR0 Mass: 34075 Score: 82 Queries matched: 2
		tr|B9HSR0|Predicted protein Tax_Id=3694 [Populus trichocarpa]
		B9SLK4 Mass: 34045 Score: 82 Queries matched: 2
		tr|B9SLK4|60S acidic ribosomal protein P0, putative Tax_Id=3988 [Ricinus communis]
		Q9M5M5 Mass: 33718 Score: 82 Queries matched: 2
		tr|Q9M5M5|60S acidic ribosomal protein PO (Fragment) Tax_Id=3993 [Euphorbia esula]
		Q307Z8 Mass: 33917 Score: 82 Queries matched: 2
		tr|Q307Z8|P0 ribosomal protein-like Tax_Id=4113 [Solanum tuberosum]
		O04204 Mass: 33646 Score: 82 Queries matched: 2
		sp|O04204|60S acidic ribosomal protein P0-1 Tax_Id=3702 [Arabidopsis thaliana]
		Q42112 Mass: 34112 Score: 82 Queries matched: 2
		sp|Q42112|60S acidic ribosomal protein P0-2 Tax_Id=3702 [Arabidopsis thaliana]
		P50345 Mass: 34432 Score: 82 Queries matched: 2
		sp|P50345|60S acidic ribosomal protein P0 Tax_Id=3873 [Lupinus luteus]
		P57691 Mass: 34369 Score: 82 Queries matched: 2
		sp|P57691|60S acidic ribosomal protein P0-3 Tax_Id=3702 [Arabidopsis thaliana]
CaM-210
	Probability Based Mowse Score
	Ions score is -10*Log(P), where P is the probability that the observed match is a random event.
	Individual ions scores > 47 indicate identity or extensive homology (p<0.05).
	Protein scores are derived from ions scores as a non-probabilistic basis for ranking protein hits.
		Q2PEX4 Mass: 43036 Score: 163 Queries matched: 5 emPAI: 0.18
		tr|Q2PEX4|Fructose-bisphosphate aldolase Tax_Id=57577 [Trifolium pratense]
		Check to include this hit in error tolerant search or archive report
		Query	Observed	Mr(expt)	Mr(calc)	Delta	Miss	Score	Expect	Rank	Peptide
		201	701.1389	700.1316	700.3868	-0.2552	0	9	4.3e+002	8	K.TIASPGR.G
		252	459.0737	916.1329	916.4978	-0.3648	0	19	33	3	K.SNSLAQLGK.Y
		369	708.1462	1414.2779	1414.7416	-0.4637	0	87	4.2e-006	1	R.LASIGLENTEVNR.Q
		376	726.6995	1451.3844	1451.8348	-0.4504	0	17	56	1	R.TVVSIPNGPSALAVK.E
		404	546.1000	1635.2782	1634.9607	0.3175	0	33	0.94	1	K.IVDVLVEQNIVPGIK.V
		Proteins matching the same set of peptides:
		Q6T706 Mass: 43010 Score: 163 Queries matched: 5
		tr|Q6T706|Fructose-bisphosphate aldolase Tax_Id=57577 [Trifolium pratense]
CaM-218
	Probability Based Mowse Score
	Ions score is -10*Log(P), where P is the probability that the observed match is a random event.
	Individual ions scores > 48 indicate identity or extensive homology (p<0.05).
	Protein scores are derived from ions scores as a non-probabilistic basis for ranking protein hits.
	B2CZA8 Mass: 47401 Score: 50 Queries matched: 1 emPAI: 0.08
		tr|B2CZA8|Glutamine synthetase Tax_Id=161934 [Beta vulgaris]
		Check to include this hit in error tolerant search or archive report
		Query	Observed	Mr(expt)	Mr(calc)	Delta	Miss	Score	Expect	Rank	Peptide
		234	488.5679	975.1212	975.5025	-0.3813	0	50	0.026	1	K.AAEIFSNPK.V
		Proteins matching the same set of peptides:
		Q5QKQ5 Mass: 47592 Score: 50 Queries matched: 1
		tr|Q5QKQ5|Glutamine synthetase Tax_Id=34305 [Lotus japonicus]
		Q5QKQ6 Mass: 47667 Score: 50 Queries matched: 1
		tr|Q5QKQ6|Glutamine synthetase Tax_Id=34305 [Lotus japonicus]
		B7FJE6 Mass: 35254 Score: 50 Queries matched: 1
		tr|B7FJE6|Glutamine synthetase (Fragment) Tax_Id=3880 [Medicago truncatula]
		Q8GT61 Mass: 47568 Score: 50 Queries matched: 1
		tr|Q8GT61|Glutamine synthetase Tax_Id=34305 [Lotus japonicus]
		Q8VWV3 Mass: 47574 Score: 50 Queries matched: 1
		tr|Q8VWV3|Glutamine synthetase Tax_Id=34305 [Lotus japonicus]
		Q9AWA8 Mass: 47401 Score: 50 Queries matched: 1
		tr|Q9AWA8|Glutamine synthetase Tax_Id=3555 [Beta vulgaris subsp. vulgaris]
		Q9SEX6 Mass: 47385 Score: 50 Queries matched: 1
		tr|Q9SEX6|Glutamine synthetase Tax_Id=28957 [Canavalia lineata]
		Q9SPH9 Mass: 25502 Score: 50 Queries matched: 1
		tr|Q9SPH9|Glutamine synthetase (Fragment) Tax_Id=3555 [Beta vulgaris subsp. vulgaris]
		Q9XFJ1 Mass: 47445 Score: 50 Queries matched: 1
		tr|Q9XFJ1|Glutamine synthetase Tax_Id=3544 [Mesembryanthemum crystallinum]
		Q9XQ94 Mass: 47086 Score: 50 Queries matched: 1
		sp|Q9XQ94|Glutamine synthetase leaf isozyme, chloroplastic Tax_Id=3879 [Medicago sativa]
		Q84UC1 Mass: 47042 Score: 50 Queries matched: 1
		tr|Q84UC1|Glutamine synthetase Tax_Id=3880 [Medicago truncatula]
		Q95AG1 Mass: 47663 Score: 50 Queries matched: 1
		tr|Q95AG1|Glutamine synthetase Tax_Id=3847 [Glycine max]
		P08281 Mass: 47316 Score: 50 Queries matched: 1
		sp|P08281|Glutamine synthetase leaf isozyme, chloroplastic Tax_Id=3888 [Pisum sativum]
CaM-222
	Probability Based Mowse Score
	Ions score is -10*Log(P), where P is the probability that the observed match is a random event.
	Individual ions scores > 48 indicate identity or extensive homology (p<0.05).
	Protein scores are derived from ions scores as a non-probabilistic basis for ranking protein hits.
	B5LMK9 Mass: 52964 Score: 410 Queries matched: 19 emPAI: 0.15
		tr|B5LMK9|ATP synthase subunit beta Tax_Id=3827 [Cicer arietinum]
		Check to include this hit in error tolerant search or archive report
		Query	Observed	Mr(expt)	Mr(calc)	Delta	Miss	Score	Expect	Rank	Peptide
		36	459.0875	458.0802	458.2853	-0.2050	0	(11)	5.8e+002	3	R.GLAAK.G
		37	459.0962	458.0889	458.2853	-0.1964	0	22	47	5	R.GLAAK.G
		65	559.1431	558.1358	558.3489	-0.2131	0	14	2.7e+002	1	R.LTVAR.A
		81	406.0442	810.0739	810.4348	-0.3609	0	25	7.3	1	R.TTSPIHR.S
		86	437.0801	872.1457	872.5080	-0.3623	1	34	1.3	1	R.VKETLQR.Y
		88	438.0827	874.1508	874.4396	-0.2888	0	53	0.015	1	K.ESGVINEK.N
		103	488.1034	974.1923	974.5549	-0.3626	0	33	1.6	1	K.IGLFGGAGVGK.T
		106	504.0938	1006.1730	1006.5699	-0.3969	0	(16)	72	2	K.LSIFETGIK.V
		107	504.1063	1006.1980	1006.5699	-0.3719	0	41	0.2	1	K.LSIFETGIK.V
		111	523.0479	1044.0812	1044.5968	-0.5156	0	33	1.5	1	K.VVDLLAPYR.R
		118	595.5943	1189.1741	1189.6343	-0.4601	0	(37)	0.48	2	R.SAPAFIQLDTK.L
		119	595.6129	1189.2112	1189.6343	-0.4230	0	(43)	0.13	2	R.SAPAFIQLDTK.L
		120	595.6160	1189.2174	1189.6343	-0.4169	0	(15)	82	2	R.SAPAFIQLDTK.L
		121	596.1006	1190.1866	1189.6343	0.5523	0	46	0.064	2	R.SAPAFIQLDTK.L
		125	610.1536	1218.2927	1218.6390	-0.3463	1	42	0.14	1	R.AVAMSATDGLKR.G
		126	615.0478	1228.0810	1228.5104	-0.4294	0	(14)	93	7	R.EGNDLYMEMK.E
		127	615.0603	1228.1061	1228.5104	-0.4043	0	16	63	1	R.EGNDLYMEMK.E
		154	687.5219	2059.5439	2060.0248	-0.4810	0	25	4.3	1	K.GIYPAVDPLDSTSTMLQPR.I
		155	699.4733	2095.3981	2096.0936	-0.6955	0	28	3.6	1	R.GMEVIDTGAPLSVPVGGATLGR.I
CaM-242
	Probability Based Mowse Score
	Ions score is -10*Log(P), where P is the probability that the observed match is a random event.
	Individual ions scores > 47 indicate identity or extensive homology (p<0.05).
	Protein scores are derived from ions scores as a non-probabilistic basis for ranking protein hits.
	Q9SXU4 Mass: 16852 Score: 76 Queries matched: 2 emPAI: 0.51
		tr|Q9SXU4|Cytochrome b6-f complex iron-sulfur subunit (Fragment) Tax_Id=3827 [Cicer arietinum]
		Check to include this hit in error tolerant search or archive report
		Query	Observed	Mr(expt)	Mr(calc)	Delta	Miss	Score	Expect	Rank	Peptide
		81	560.5638	1119.1130	1119.5812	-0.4682	0	41	0.18	1	K.GDPTYLVVEK.D
		110	786.1438	1570.2731	1570.7991	-0.5260	0	35	0.88	1	K.DAIGNDVIAEQWLK.T
CaM-283
	Probability Based Mowse Score
	Ions score is -10*Log(P), where P is the probability that the observed match is a random event.
	Individual ions scores > 48 indicate identity or extensive homology (p<0.05).
	Protein scores are derived from ions scores as a non-probabilistic basis for ranking protein hits.
	C6SVV7 Mass: 15345 Score: 162 Queries matched: 3 emPAI: 0.97
		tr|C6SVV7|40S ribosomal protein S12 Tax_Id=3847 [Glycine max]
		Check to include this hit in error tolerant search or archive report
		Query	Observed	Mr(expt)	Mr(calc)	Delta	Miss	Score	Expect	Rank	Peptide
		223	568.3628	1134.7111	1133.5539	1.1572	0	64	0.0015	1	K.TLGEWAGLCK.I
		320	589.0056	1763.9951	1762.8560	1.1391	1	44	0.099	1	K.TLGEWAGLCKIDSEGK.A
		359	672.0274	2013.0602	2012.9592	0.1010	0	53	0.01	1	K.DFGEEHEAYNVVLQHVK.A
		Proteins matching the same set of peptides:
		C6SW79 Mass: 15131 Score: 162 Queries matched: 3
		tr|C6SW79|40S ribosomal protein S12 Tax_Id=3847 [Glycine max]
		C6T064 Mass: 15259 Score: 162 Queries matched: 3
		tr|C6T064|40S ribosomal protein S12 Tax_Id=3847 [Glycine max]
CaM-294
	Probability Based Mowse Score
	Ions score is -10*Log(P), where P is the probability that the observed match is a random event.
	Individual ions scores > 48 indicate identity or extensive homology (p<0.05).
	Protein scores are derived from ions scores as a non-probabilistic basis for ranking protein hits.
		Q2PET1 Mass: 28408 Score: 104 Queries matched: 2 emPAI: 0.13
		tr|Q2PET1|Putative PSII-P protein (Fragment) Tax_Id=57577 [Trifolium pratense]
		Check to include this hit in error tolerant search or archive report
		Query	Observed	Mr(expt)	Mr(calc)	Delta	Miss	Score	Expect	Rank	Peptide
		216	473.2779	944.5413	944.5080	0.0334	0	29	6	1	R.EFPGQVLR.Y
		333	794.9057	1587.7969	1587.7206	0.0763	0	74	0.00012	1	K.TNTDFLPYNGDGFK.L
		Proteins matching the same set of peptides:
		B7FJ16 Mass: 28314 Score: 104 Queries matched: 2
		tr|B7FJ16|Putative uncharacterized protein Tax_Id=3880 [Medicago truncatula]
		A9PGP9 Mass: 28344 Score: 102 Queries matched: 2
		tr|A9PGP9|Putative uncharacterized protein Tax_Id=3694 [Populus trichocarpa]
CaM-301
	Probability Based Mowse Score
	Ions score is -10*Log(P), where P is the probability that the observed match is a random event.
	Individual ions scores > 48 indicate identity or extensive homology (p<0.05).
	Protein scores are derived from ions scores as a non-probabilistic basis for ranking protein hits.
		A9P9I1 Mass: 27384 Score: 199 Queries matched: 4 emPAI: 0.68
		tr|A9P9I1|Proteasome subunit alpha type Tax_Id=3694 [Populus trichocarpa]
		Check to include this hit in error tolerant search or archive report
		Query	Observed	Mr(expt)	Mr(calc)	Delta	Miss	Score	Expect	Rank	Peptide
		225	572.8495	1143.6845	1143.5964	0.0881	0	50	0.039	1	R.LFQVEYAFK.A
		273	692.8893	1383.7640	1383.6493	0.1147	0	50	0.035	1	R.YGYEMPVDALAR.W
		321	571.7037	1712.0894	1711.9509	0.1385	0	40	0.2	1	K.LLDQTSVTHLFPITK.F
		344	648.0570	1941.1491	1940.9691	0.1800	0	59	0.0027	1	R.VLSTEEIDEHLTAISER.D
		Proteins matching the same set of peptides:
		A9PJ46 Mass: 27335 Score: 199 Queries matched: 4
		tr|A9PJ46|Proteasome subunit alpha type Tax_Id=3695 [Populus trichocarpa x Populus deltoides]
CaM-308
	Probability Based Mowse Score
	Ions score is -10*Log(P), where P is the probability that the observed match is a random event.
	Individual ions scores > 48 indicate identity or extensive homology (p<0.05).
	Protein scores are derived from ions scores as a non-probabilistic basis for ranking protein hits.
	Q01516 Mass: 38633 Score: 182 Queries matched: 5 emPAI: 0.20
		sp|Q01516|Fructose-bisphosphate aldolase 1, chloroplastic Tax_Id=3888 [Pisum sativum]
		Check to include this hit in error tolerant search or archive report
		Query	Observed	Mr(expt)	Mr(calc)	Delta	Miss	Score	Expect	Rank	Peptide
		169	701.1106	700.1034	700.3868	-0.2834	0	10	3.1e+002	5	K.TIASPGR.G
		188	437.0529	872.0912	872.4504	-0.3592	0	39	0.37	1	K.EAAWGLAR.Y
		228	557.5520	1113.0895	1113.5203	-0.4308	0	40	0.24	1	R.SAAYYQQGAR.F
		268	708.1620	1414.3095	1414.7416	-0.4321	0	82	1.3e-005	1	R.LASIGLENTEVNR.Q
		274	726.6945	1451.3744	1451.8348	-0.4604	0	11	2.5e+002	4	R.TVVSIPNGPSALAVK.E
		Proteins matching the same set of peptides:
		C3VVN9 Mass: 42937 Score: 180 Queries matched: 5
		tr|C3VVN9|Fructose bisphosphate aldolase Tax_Id=3879 [Medicago sativa]
		Q6T706 Mass: 43010 Score: 180 Queries matched: 5
		tr|Q6T706|Fructose-bisphosphate aldolase Tax_Id=57577 [Trifolium pratense]
CaM-311
	Probability Based Mowse Score
	Ions score is -10*Log(P), where P is the probability that the observed match is a random event.
	Individual ions scores > 48 indicate identity or extensive homology (p<0.05).
	Protein scores are derived from ions scores as a non-probabilistic basis for ranking protein hits.
		D3J8H0 Mass: 55737 Score: 295 Queries matched: 5 emPAI: 0.38
		tr|D3J8H0|ATP synthase CF1 alpha subunit Tax_Id=157791 [Vigna radiata]
		Check to include this hit in error tolerant search or archive report
		Query	Observed	Mr(expt)	Mr(calc)	Delta	Miss	Score	Expect	Rank	Peptide
		309	659.3950	1316.7755	1316.6976	0.0779	0	72	0.00021	1	R.HTLIIYDDLSK.Q
		356	518.6486	1552.9239	1552.7310	0.1928	0	54	0.012	1	R.EAYPGDVFYLHSR.L
		365	538.3761	1612.1063	1611.8944	0.2119	0	93	9.8e-007	1	K.IVNTGTVLQVGDGIAR.I
		415	672.6600	2014.9581	2014.0769	0.8813	0	75	6.7e-005	1	K.NVGVVLMGDGLLIQEGSSVK.A
		417	677.9475	2030.8207	2030.0718	0.7489	0	(50)	0.021	1	K.NVGVVLMGDGLLIQEGSSVK.A + Oxidation (M)
CaM-316
	Probability Based Mowse Score
	Ions score is -10*Log(P), where P is the probability that the observed match is a random event.
	Individual ions scores > 48 indicate identity or extensive homology (p<0.05).
	Protein scores are derived from ions scores as a non-probabilistic basis for ranking protein hits.
	B5LMN1 Mass: 55644 Score: 328 Queries matched: 10 emPAI: 0.38
		tr|B5LMN1|ATP synthase subunit alpha Tax_Id=3827 [Cicer arietinum]
		Check to include this hit in error tolerant search or archive report
		Query	Observed	Mr(expt)	Mr(calc)	Delta	Miss	Score	Expect	Rank	Peptide
		175	773.1645	772.1573	772.4443	-0.2870	0	11	2.4e+002	2	R.VGSAAQIK.A
		184	408.0600	814.1054	814.4548	-0.3494	0	22	16	5	R.ELIIGDR.Q
		185	815.1359	814.1286	814.4548	-0.3263	0	(22)	18	8	R.ELIIGDR.Q
		231	476.0640	950.1135	950.4305	-0.3170	0	61	0.0021	1	R.GEISSSESR.L
		265	562.0067	1121.9988	1122.5557	-0.5569	0	25	7.8	1	R.IEQYNTEVK.I
		290	626.6161	1251.2177	1251.7187	-0.5009	0	86	5.7e-006	1	R.LIESPAPGIISR.R
		291	418.1700	1251.4882	1251.7299	-0.2417	0	16	76	2	R.VVNALAKPIDGR.G
		337	497.0400	1488.0982	1487.7944	0.3038	0	59	0.003	1	K.ASSVAQVVTTLQER.G
		339	745.1609	1488.3072	1487.7944	0.5129	0	(56)	0.0065	1	K.ASSVAQVVTTLQER.G
		357	806.6365	1611.2584	1611.8944	-0.6360	0	54	0.0073	1	K.IVNTGTVLQVGDGIAR.I
CaM-322
	Probability Based Mowse Score
	Ions score is -10*Log(P), where P is the probability that the observed match is a random event.
	Individual ions scores > 48 indicate identity or extensive homology (p<0.05).
	Protein scores are derived from ions scores as a non-probabilistic basis for ranking protein hits.
	Q2V9B3 Mass: 50355 Score: 124 Queries matched: 5 emPAI: 0.15
		tr|Q2V9B3|Phosphoglycerate kinase Tax_Id=4113 [Solanum tuberosum]
		Check to include this hit in error tolerant search or archive report
		Query	Observed	Mr(expt)	Mr(calc)	Delta	Miss	Score	Expect	Rank	Peptide
		125	703.1129	702.1056	702.3912	-0.2856	0	12	2.5e+002	3	K.LADLSGK.G
		126	713.1584	712.1511	712.4483	-0.2972	0	11	1.8e+002	10	R.AAIPTIK.H
		165	508.0969	1014.1793	1014.5862	-0.4069	0	54	0.0087	1	K.YSLAPLVPR.L
		236	763.1838	1524.3530	1524.8763	-0.5233	0	12	1.2e+002	1	K.GVSLLLPSDVVIADK.F
		242	787.1640	1572.3135	1572.8359	-0.5225	0	35	0.64	1	K.GVTTIIGGGDSVAAVEK.V
		Proteins matching the same set of peptides:
		Q2XPV6 Mass: 50463 Score: 124 Queries matched: 5
		tr|Q2XPV6|Phosphoglycerate kinase Tax_Id=4113 [Solanum tuberosum]
		O81394 Mass: 50423 Score: 124 Queries matched: 5
		tr|O81394|Phosphoglycerate kinase Tax_Id=4113 [Solanum tuberosum]
CaM-323
	Probability Based Mowse Score
	Ions score is -10*Log(P), where P is the probability that the observed match is a random event.
	Individual ions scores > 48 indicate identity or extensive homology (p<0.05).
	Protein scores are derived from ions scores as a non-probabilistic basis for ranking protein hits.
	PQ99 Mass: 40971 Score: 94 Queries matched: 2 emPAI: 0.19
		tr|C0PQ99|Putative uncharacterized protein Tax_Id=3332 [Picea sitchensis]
		Check to include this hit in error tolerant search or archive report
		Query	Observed	Mr(expt)	Mr(calc)	Delta	Miss	Score	Expect	Rank	Peptide
		185	448.0833	894.1521	894.4083	-0.2562	0	48	0.037	1	R.VYDDEVR.K
		258	692.1582	2073.4529	2074.1463	-0.6934	0	46	0.032	1	R.VPIVVTGNDFSTLYAPLIR.D
		Proteins matching the same set of peptides:
		B1PIE1 Mass: 16382 Score: 94 Queries matched: 2
		tr|B1PIE1|Putative ribulose-1,5-bisphosphate carboxylase/oxygenase activase alpha 2 (Fragment) Tax_Id=13469 [Cupressus sempervirens]
		Q6XW16 Mass: 22322 Score: 94 Queries matched: 2
		tr|Q6XW16|Ribulose-1,5-bisphosphate carboxylase activase (Fragment) Tax_Id=4565 [Triticum aestivum]
		A9NV87 Mass: 52784 Score: 94 Queries matched: 2
		tr|A9NV87|Putative uncharacterized protein Tax_Id=3332 [Picea sitchensis]
		A9NX94 Mass: 48395 Score: 94 Queries matched: 2
		tr|A9NX94|Putative uncharacterized protein Tax_Id=3332 [Picea sitchensis]
		A9NXN4 Mass: 34467 Score: 94 Queries matched: 2
		tr|A9NXN4|Putative uncharacterized protein Tax_Id=3332 [Picea sitchensis]
		Q40073 Mass: 51041 Score: 94 Queries matched: 2
		sp|Q40073|Ribulose bisphosphate carboxylase/oxygenase activase A, chloroplastic Tax_Id=4513 [Hordeum vulgare]
		Q40073-2 Mass: 47113 Score: 94 Queries matched: 2
		sp_vs|Q40073-2|(RCAA)Isoform Short of Q40073. Tax_Id=4513 [Hordeum vulgare]
CaM-335
	Probability Based Mowse Score
	Ions score is -10*Log(P), where P is the probability that the observed match is a random event.
	Individual ions scores > 48 indicate identity or extensive homology (p<0.05).
	Protein scores are derived from ions scores as a non-probabilistic basis for ranking protein hits.
	B5LMN1 Mass: 55644 Score: 75 Queries matched: 2 emPAI: 0.07
		tr|B5LMN1|ATP synthase subunit alpha Tax_Id=3827 [Cicer arietinum]
		Check to include this hit in error tolerant search or archive report
		Query	Observed	Mr(expt)	Mr(calc)	Delta	Miss	Score	Expect	Rank	Peptide
		250	605.1259	1208.2372	1208.6289	-0.3916	0	30	2.2	1	K.TFTGEAETLLK.E
		256	626.6881	1251.3616	1251.7187	-0.3570	0	48	0.04	1	R.LIESPAPGIISR.R
CaM-366
	Probability Based Mowse Score
	Ions score is -10*Log(P), where P is the probability that the observed match is a random event.
	Individual ions scores > 48 indicate identity or extensive homology (p<0.05).
	Protein scores are derived from ions scores as a non-probabilistic basis for ranking protein hits.
		Q8LSC8 Mass: 35284 Score: 55 Queries matched: 2 emPAI: 0.11
		tr|Q8LSC8|Carbonic anhydrase Tax_Id=3635 [Gossypium hirsutum]
		Check to include this hit in error tolerant search or archive report
		Query	Observed	Mr(expt)	Mr(calc)	Delta	Miss	Score	Expect	Rank	Peptide
		102	598.1677	597.1605	597.3850	-0.2245	0	19	26	1	K.IGIPAK.T
		142	538.1117	1074.2089	1074.5709	-0.3620	0	36	0.58	1	K.NPALYGELAK.G
		Proteins matching the same set of peptides:
		Q9SYW6 Mass: 34580 Score: 55 Queries matched: 2
		tr|Q9SYW6|Carbonic anhydrase isoform 2 (Fragment) Tax_Id=3635 [Gossypium hirsutum]
		Q9XF69 Mass: 34832 Score: 55 Queries matched: 2
CaM-370
	Probability Based Mowse Score
	Ions score is -10*Log(P), where P is the probability that the observed match is a random event.
	Individual ions scores > 48 indicate identity or extensive homology (p<0.05).
	Protein scores are derived from ions scores as a non-probabilistic basis for ranking protein hits.
	Q8LSC8 Mass: 35284 Score: 67 Queries matched: 2 emPAI: 0.11
		tr|Q8LSC8|Carbonic anhydrase Tax_Id=3635 [Gossypium hirsutum]
		Check to include this hit in error tolerant search or archive report
		Query	Observed	Mr(expt)	Mr(calc)	Delta	Miss	Score	Expect	Rank	Peptide
		197	475.0354	948.0563	947.4389	0.6174	0	22	17	1	K.GGYYDFVK.G
		211	538.0973	1074.1800	1074.5709	-0.3909	0	45	0.078	1	K.NPALYGELAK.G
		Proteins matching the same set of peptides:
		Q9SYW6 Mass: 34580 Score: 67 Queries matched: 2
		tr|Q9SYW6|Carbonic anhydrase isoform 2 (Fragment) Tax_Id=3635 [Gossypium hirsutum]
		Q9XF69 Mass: 34832 Score: 67 Queries matched: 2
		tr|Q9XF69|Carbonic anhydrase isoform 1 (Fragment) Tax_Id=3635 [Gossypium hirsutum]
		Q9XQB0 Mass: 35462 Score: 67 Queries matched: 2
		tr|Q9XQB0|Carbonic anhydrase Tax_Id=3916 [Phaseolus aureus]
		P17067 Mass: 35355 Score: 67 Queries matched: 2
		sp|P17067|Carbonic anhydrase, chloroplastic Tax_Id=3888 [Pisum sativum]
CaM-376
	Probability Based Mowse Score
	Ions score is -10*Log(P), where P is the probability that the observed match is a random event.
	Individual ions scores > 48 indicate identity or extensive homology (p<0.05).
	Protein scores are derived from ions scores as a non-probabilistic basis for ranking protein hits.
	A2Y8E0 Mass: 39959 Score: 81 Queries matched: 2 emPAI: 0.09
		tr|A2Y8E0|Ferredoxin--NADP reductase Tax_Id=39946 [Oryza sativa subsp. indica]
		Check to include this hit in error tolerant search or archive report
		Query	Observed	Mr(expt)	Mr(calc)	Delta	Miss	Score	Expect	Rank	Peptide
		171	671.1457	670.1384	670.4014	-0.2630	0	19	27	1	K.ITGPVGK.E
		237	617.1154	1232.2163	1231.6482	0.5681	0	62	0.0015	1	K.GIDDIMVSLAAK.D
		Proteins matching the same set of peptides:
		A6N1B5 Mass: 21598 Score: 81 Queries matched: 2
		tr|A6N1B5|Ferredoxin-nadp reductase, leaf isozyme (Fragment) Tax_Id=39946 [Oryza sativa subsp. indica]
		B9DI26 Mass: 28751 Score: 81 Queries matched: 2
		tr|B9DI26|AT5G66190 protein (Fragment) Tax_Id=3702 [Arabidopsis thaliana]
		Q9FKW6 Mass: 40301 Score: 81 Queries matched: 2
		sp|Q9FKW6|Ferredoxin--NADP reductase, leaf isozyme 1, chloroplastic Tax_Id=3702 [Arabidopsis thaliana]
		P10933 Mass: 40169 Score: 81 Queries matched: 2
		sp|P10933|Ferredoxin--NADP reductase, leaf isozyme, chloroplastic Tax_Id=3888 [Pisum sativum]
		P41344 Mass: 39982 Score: 81 Queries matched: 2
		sp|P41344|Ferredoxin--NADP reductase, leaf isozyme, chloroplastic Tax_Id=39947 [Oryza sativa subsp. japonica]
		A4UTS5 Mass: 40107 Score: 79 Queries matched: 2
		tr|A4UTS5|Ferredoxin--NADP reductase Tax_Id=3888 [Pisum sativum]
CaM-38
	Probability Based Mowse Score
	Ions score is -10*Log(P), where P is the probability that the observed match is a random event.
	Individual ions scores > 48 indicate identity or extensive homology (p<0.05).
	Protein scores are derived from ions scores as a non-probabilistic basis for ranking protein hits.
	O03648 Mass: 52227 Score: 60 Queries matched: 2
		tr|O03648|Ribulose bisphosphate carboxylase large chain (Fragment) Tax_Id=55239 [Oligarrhena micrantha]
		Check to include this hit in error tolerant search or archive report
		Query	Observed	Mr(expt)	Mr(calc)	Delta	Miss	Score	Expect	Rank	Peptide
		263	511.0880	1020.1614	1020.5240	-0.3626	0	43	0.17	2	K.DTDILAAFR.V
		300	602.0732	1202.1318	1202.6408	-0.5090	1	18	34	2	-.QTHTKASVGFK.A
CaM-39
	Probability Based Mowse Score
	Ions score is -10*Log(P), where P is the probability that the observed match is a random event.
	Individual ions scores > 48 indicate identity or extensive homology (p<0.05).
	Protein scores are derived from ions scores as a non-probabilistic basis for ranking protein hits
	B7FHR0 Mass: 44935 Score: 101 Queries matched: 3 emPAI: 0.08
		tr|B7FHR0|Putative uncharacterized protein Tax_Id=3880 [Medicago truncatula]
		Check to include this hit in error tolerant search or archive report
		Query	Observed	Mr(expt)	Mr(calc)	Delta	Miss	Score	Expect	Rank	Peptide
		298	502.1211	1002.2276	1002.5168	-0.2892	0	(35)	0.81	1	R.MALLAEAER.V
		303	510.1437	1018.2728	1018.5117	-0.2389	0	40	0.25	1	R.MALLAEAER.V + Oxidation (M)
		371	670.6094	1339.2043	1339.7096	-0.5053	0	61	0.0018	1	R.NIPGVEITNVER.L
CaM-396
	Probability Based Mowse Score
	Ions score is -10*Log(P), where P is the probability that the observed match is a random event.
	Individual ions scores > 48 indicate identity or extensive homology (p<0.05).
	Protein scores are derived from ions scores as a non-probabilistic basis for ranking protein hits.
	B5LMN1 Mass: 55644 Score: 439 Queries matched: 10 emPAI: 0.57
		tr|B5LMN1|ATP synthase subunit alpha Tax_Id=3827 [Cicer arietinum]
		Check to include this hit in error tolerant search or archive report
		Query	Observed	Mr(expt)	Mr(calc)	Delta	Miss	Score	Expect	Rank	Peptide
		147	451.0131	900.0116	900.4777	-0.4661	0	47	0.055	1	K.ATQNQLAR.G
		152	476.0310	950.0475	950.4305	-0.3829	0	61	0.0022	1	R.GEISSSESR.L
		161	562.0696	1122.1247	1122.5557	-0.4310	0	30	2.1	1	R.IEQYNTEVK.I
		175	626.6720	1251.3294	1251.7187	-0.3893	0	56	0.0062	1	R.LIESPAPGIISR.R
		194	701.6434	1401.2723	1401.7616	-0.4893	0	84	8.9e-006	1	R.IAQIPVSEGYLGR.V
		197	744.6668	1487.3190	1487.7944	-0.4754	0	50	0.028	1	K.ASSVAQVVTTLQER.G
		203	806.6956	1611.3766	1611.8944	-0.5178	0	85	5.3e-006	1	K.IVNTGTVLQVGDGIAR.I
		204	538.1430	1611.4072	1611.8944	-0.4872	0	(43)	0.099	1	K.IVNTGTVLQVGDGIAR.I
		210	672.1136	2013.3191	2014.0769	-0.7578	0	29	2.8	1	K.NVGVVLMGDGLLIQEGSSVK.A
		211	677.3587	2029.0544	2030.0718	-1.0175	0	(27)	4.4	1	K.NVGVVLMGDGLLIQEGSSVK.A + Oxidation (M)
CaM-428
	Probability Based Mowse Score
	Ions score is -10*Log(P), where P is the probability that the observed match is a random event.
	Individual ions scores > 48 indicate identity or extensive homology (p<0.05).
	Protein scores are derived from ions scores as a non-probabilistic basis for ranking protein hits.
	A0FLG4 Mass: 36413 Score: 80 Queries matched: 1 emPAI: 0.10
		tr|A0FLG4|Beta-1,3-glucanase Tax_Id=89151 [Musa paradisiaca]
		Check to include this hit in error tolerant search or archive report
		Query	Observed	Mr(expt)	Mr(calc)	Delta	Miss	Score	Expect	Rank	Peptide
		347	684.3900	1366.7654	1366.7569	0.0086	0	80	3.4e-005	1	R.NSNIQVLLDVPR.S
		Proteins matching the same set of peptides:
		C3VD23 Mass: 32735 Score: 80 Queries matched: 1
		tr|C3VD23|Beta-1,3-glucanase Tax_Id=485393 [Musa AB Group]
		A7U7Q7 Mass: 36704 Score: 80 Queries matched: 1
		tr|A7U7Q7|Beta-1,3-glucananse Tax_Id=4641 [Musa acuminata]
		Q9SQL1 Mass: 34511 Score: 80 Queries matched: 1
		tr|Q9SQL1|Beta-1,3-glucanase (Fragment) Tax_Id=4641 [Musa acuminata]
		O22317 Mass: 36356 Score: 80 Queries matched: 1
		tr|O22317|Beta-1, 3-glucananse Tax_Id=4641 [Musa acuminata]
CaM-43
	Probability Based Mowse Score
	Ions score is -10*Log(P), where P is the probability that the observed match is a random event.
	Individual ions scores > 47 indicate identity or extensive homology (p<0.05).
	Protein scores are derived from ions scores as a non-probabilistic basis for ranking protein hits.
	B5LMK8 Mass: 52653 Score: 295 Queries matched: 8 emPAI: 0.23
		tr|B5LMK8|Ribulose bisphosphate carboxylase large chain Tax_Id=3827 [Cicer arietinum]
		Check to include this hit in error tolerant search or archive report
		Query	Observed	Mr(expt)	Mr(calc)	Delta	Miss	Score	Expect	Rank	Peptide
		160	588.1457	587.1384	587.3642	-0.2258	0	31	6.5	1	K.LGLSAK.N
		213	402.6045	803.1944	803.4541	-0.2598	0	15	1.1e+002	2	R.IPNAYVK.T
		253	481.5300	961.0455	961.4716	-0.4262	0	24	12	1	K.SQAETGEIK.G
		265	511.1049	1020.1952	1020.5240	-0.3288	0	49	0.048	1	K.DTDILAAFR.V
		333	638.1384	1274.2622	1274.7234	-0.4613	0	43	0.12	6	R.EITLGFVDLLR.D
		348	697.0868	1392.1590	1392.6449	-0.4859	0	55	0.0081	1	K.LTYYTPDYETK.D
		366	726.0989	1450.1833	1450.6147	-0.4314	0	49	0.044	1	K.DDENVNSQPFMR.W
		370	489.0716	1464.1929	1464.7474	-0.5545	0	30	3.1	4	K.TFQGPPHGIQVER.D
		Proteins matching the same set of peptides:
		Q33611 Mass: 50316 Score: 295 Queries matched: 8
		tr|Q33611|Ribulose bisphosphate carboxylase large chain (Fragment) Tax_Id=49829 [Lathyrus tuberosus]
CaM-435
	Probability Based Mowse Score
	Ions score is -10*Log(P), where P is the probability that the observed match is a random event.
	Individual ions scores > 48 indicate identity or extensive homology (p<0.05).
	Protein scores are derived from ions scores as a non-probabilistic basis for ranking protein hits.
	Q9XQB0 Mass: 35462 Score: 95 Queries matched: 3 emPAI: 0.11
		tr|Q9XQB0|Carbonic anhydrase Tax_Id=3916 [Phaseolus aureus]
		Check to include this hit in error tolerant search or archive report
		Query	Observed	Mr(expt)	Mr(calc)	Delta	Miss	Score	Expect	Rank	Peptide
		180	545.1839	544.1766	544.3584	-0.1818	0	23	38	1	K.TLALK.G
		195	598.1655	597.1582	597.3850	-0.2268	0	24	9	1	K.IGLPAK.A
		269	538.0967	1074.1789	1074.5709	-0.3920	0	48	0.036	1	K.NPALYGELAK.G
		Proteins matching the same set of peptides:
		P17067 Mass: 35355 Score: 95 Queries matched: 3
		sp|P17067|Carbonic anhydrase, chloroplastic Tax_Id=3888 [Pisum sativum]
CaM-436
	Probability Based Mowse Score
	Ions score is -10*Log(P), where P is the probability that the observed match is a random event.
	Individual ions scores > 48 indicate identity or extensive homology (p<0.05).
	Protein scores are derived from ions scores as a non-probabilistic basis for ranking protein hits.
		Q8L5Q7 Mass: 21708 Score: 158 Queries matched: 4 emPAI: 0.63
		tr|Q8L5Q7|Putative quinone oxidoreductase Tax_Id=3827 [Cicer arietinum]
		Check to include this hit in error tolerant search or archive report
		Query	Observed	Mr(expt)	Mr(calc)	Delta	Miss	Score	Expect	Rank	Peptide
		279	509.1020	1016.1895	1016.5138	-0.3243	0	42	0.16	1	K.GAASVEGVEAK.L
		293	531.5513	1061.0881	1061.4674	-0.3793	0	33	1.2	1	R.FGMMAAQFK.A + 2 Oxidation (M)
		350	736.5686	1471.1227	1471.6328	-0.5101	0	70	0.00028	1	K.GGSPYGAGTYAGDGSR.Q
		374	862.6189	1723.2233	1722.9192	0.3041	0	12	96	1	K.LWQVPETLPEDVLGK.M
CaM-438
	Probability Based Mowse Score
	Ions score is -10*Log(P), where P is the probability that the observed match is a random event.
	Individual ions scores > 47 indicate identity or extensive homology (p<0.05).
	Protein scores are derived from ions scores as a non-probabilistic basis for ranking protein hits.
	Q9XQB0 Mass: 35462 Score: 56 Queries matched: 2 emPAI: 0.11
		tr|Q9XQB0|Carbonic anhydrase Tax_Id=3916 [Phaseolus aureus]
		Check to include this hit in error tolerant search or archive report
		Query	Observed	Mr(expt)	Mr(calc)	Delta	Miss	Score	Expect	Rank	Peptide
		122	545.1505	544.1432	544.3584	-0.2152	0	20	66	1	K.TLALK.G
		217	538.1226	1074.2306	1074.5709	-0.3404	0	35	0.73	1	K.NPALYGELAK.G
		Proteins matching the same set of peptides:
		P17067 Mass: 35355 Score: 56 Queries matched: 2
		sp|P17067|Carbonic anhydrase, chloroplastic Tax_Id=3888 [Pisum sativum]
CaM-443
	Probability Based Mowse Score
	Ions score is -10*Log(P), where P is the probability that the observed match is a random event.
	Individual ions scores > 48 indicate identity or extensive homology (p<0.05).
	Protein scores are derived from ions scores as a non-probabilistic basis for ranking protein hits.
	A9PHK1 Mass: 27444 Score: 53 Queries matched: 1 emPAI: 0.14
		tr|A9PHK1|Predicted protein Tax_Id=3694 [Populus trichocarpa]
		Check to include this hit in error tolerant search or archive report
		Query	Observed	Mr(expt)	Mr(calc)	Delta	Miss	Score	Expect	Rank	Peptide
		191	522.1115	1042.2085	1042.6022	-0.3938	0	53	0.012	1	K.LAVAINDLSK.T
		Proteins matching the same set of peptides:
		B9RAD6 Mass: 27539 Score: 53 Queries matched: 1
		tr|B9RAD6|Protein yrdA, putative Tax_Id=3988 [Ricinus communis]
CaM-453
	Probability Based Mowse Score
	Ions score is -10*Log(P), where P is the probability that the observed match is a random event.
	Individual ions scores > 48 indicate identity or extensive homology (p<0.05).
	Protein scores are derived from ions scores as a non-probabilistic basis for ranking protein hits.
	O65735 Mass: 38428 Score: 122 Queries matched: 4 emPAI: 0.10
		sp|O65735|Fructose-bisphosphate aldolase, cytoplasmic isozyme Tax_Id=3827 [Cicer arietinum]
		Check to include this hit in error tolerant search or archive report
		Query	Observed	Mr(expt)	Mr(calc)	Delta	Miss	Score	Expect	Rank	Peptide
		222	765.2039	764.1967	764.4432	-0.2466	0	14	1.5e+002	1	R.VLAATYK.A
		268	501.1054	1000.1962	1000.5301	-0.3339	0	30	2.4	1	K.NAQDALLTR.A
		319	666.6067	1331.1989	1331.6933	-0.4944	0	56	0.0058	1	K.GILAADESTGTIGK.R
		367	740.0922	2217.2548	2218.0714	-0.8165	0	22	11	1	K.GTVELAGTDGETTTQGLDGLGAR.C
CaM-462
	Probability Based Mowse Score
	Ions score is -10*Log(P), where P is the probability that the observed match is a random event.
	Individual ions scores > 48 indicate identity or extensive homology (p<0.05).
	Protein scores are derived from ions scores as a non-probabilistic basis for ranking protein hits.
	P12858 Mass: 43312 Score: 200 Queries matched: 6 emPAI: 0.28
		sp|P12858|Glyceraldehyde-3-phosphate dehydrogenase A, chloroplastic Tax_Id=3888 [Pisum sativum]
		Check to include this hit in error tolerant search or archive report
		Query	Observed	Mr(expt)	Mr(calc)	Delta	Miss	Score	Expect	Rank	Peptide
		91	406.0461	810.0777	810.4348	-0.3571	0	38	0.37	1	R.LLDASHR.D
		94	417.0900	832.1654	832.4555	-0.2901	0	36	0.77	1	K.VAINGFGR.I
		112	512.7400	1023.4654	1023.6692	-0.2038	0	34	1.2	1	K.AVALVLPTLK.G
		142	656.6115	1311.2084	1311.6095	-0.4011	0	(19)	26	2	K.TFAEEVNEAFR.E
		143	656.6449	1311.2752	1311.6095	-0.3343	0	55	0.0057	1	K.TFAEEVNEAFR.E
		152	692.6803	1383.3461	1383.7722	-0.4260	0	36	0.48	1	R.AAALNIVPTSTGAAK.A
CaM-478
	Probability Based Mowse Score
	Ions score is -10*Log(P), where P is the probability that the observed match is a random event.
	Individual ions scores > 48 indicate identity or extensive homology (p<0.05).
	Protein scores are derived from ions scores as a non-probabilistic basis for ranking protein hits.
	A5C0Q5 Score: 64 Queries matched: 19
		tr|A5C0Q5|Putative uncharacterized protein (Fragment) Tax_Id=29760 [Vitis vinifera]
		Query	Observed	Mr(expt)	Mr(calc)	Delta	Miss	Score	Expect	Rank	Peptide
		218	491.6451	490.6378	490.2136	0.4242	0	18	55	1	R.DSGGR.L 212 214 215 217 219 220
		263	500.7168	499.7096	500.2343	-0.5248	0	24	13	1	R.DPGGR.L 260 262 269
		270	502.2000	501.1927	502.2500	-1.0572	0	4	3.1e+003	4	R.DVGGR.L
		331	535.6800	534.6727	534.2220	0.4507	0	10	3.6e+002	1	R.DMGGR.L 330
		351	540.6250	539.6177	540.2405	-0.6227	0	9	1.8e+002	1	R.DHGGR.L 350 352 354
		411	566.6834	565.6761	566.2449	-0.5687	0	2	1.1e+003	4	R.DYGGR.L
		Proteins matching the same set of peptides:
		A5AWA9 Score: 62 Queries matched: 19
		A5BWA0 Score: 61 Queries matched: 19
		A5AVV2 Score: 60 Queries matched: 19
		A5AWF1 Score: 51 Queries matched: 19
CaM-483
	Probability Based Mowse Score
	Ions score is -10*Log(P), where P is the probability that the observed match is a random event.
	Individual ions scores > 48 indicate identity or extensive homology (p<0.05).
	Protein scores are derived from ions scores as a non-probabilistic basis for ranking protein hits.
		D1IME6 Mass: 66563 Score: 248 Queries matched: 7 emPAI: 0.38
		tr|D1IME6|Whole genome shotgun sequence of line PN40024, scaffold_25.assembly12x (Fragment) Tax_Id=29760 [Vitis vinifera]
		Check to include this hit in error tolerant search or archive report
		Query	Observed	Mr(expt)	Mr(calc)	Delta	Miss	Score	Expect	Rank	Peptide
		198	472.2900	942.5655	942.4884	0.0770	0	30	4.1	1	R.IMEYFIK.L
		309	754.8300	1507.6454	1507.7307	-0.0853	0	63	0.0016	1	R.ITPSWVAFTDSER.L
		320	782.9584	1563.9022	1563.8218	0.0804	0	(62)	0.0021	1	K.VFSPEEISAMILTK.M
		321	522.3485	1564.0235	1563.8218	0.2017	0	(60)	0.0022	1	K.VFSPEEISAMILTK.M
		323	790.9303	1579.8460	1579.8167	0.0293	0	62	0.0017	1	K.VFSPEEISAMILTK.M + Oxidation (M)
		351	596.4180	1786.2322	1786.9828	-0.7506	1	61	0.0017	1	R.IINEPTAAAIAYGLDKK.G
		402	1058.6400	2115.2655	2115.0922	0.1732	0	32	1.2	1	K.LGTVIGIDLGTTYSCVGVYK.N
		Proteins matching the same set of peptides:
		B9GXU0 Mass: 73706 Score: 248 Queries matched: 7
		tr|B9GXU0|Predicted protein Tax_Id=3694 [Populus trichocarpa]
		Q9M4E8 Mass: 73599 Score: 248 Queries matched: 7
		tr|Q9M4E8|Heat shock protein 70 Tax_Id=3659 [Cucumis sativus]
		Q587K1 Mass: 73834 Score: 248 Queries matched: 7
		tr|Q587K1|BiP Tax_Id=3847 [Glycine max]
		O22639 Mass: 73822 Score: 246 Queries matched: 7
		tr|O22639|Endoplasmic reticulum HSC70-cognate binding protein Tax_Id=3847 [Glycine max]
		B9GL18 Mass: 73750 Score: 244 Queries matched: 7
		tr|B9GL18|Predicted protein Tax_Id=3694 [Populus trichocarpa]
CaM-240
	Probability Based Mowse Score
	Ions score is -10*Log(P), where P is the probability that the observed match is a random event.
	Individual ions scores > 48 indicate identity or extensive homology (p<0.05).
	Protein scores are derived from ions scores as a non-probabilistic basis for ranking protein hits.
	C6SVV7 Mass: 15345 Score: 54 Queries matched: 2 emPAI: 0.57
		tr|C6SVV7|40S ribosomal protein S12 Tax_Id=3847 [Glycine max]
		Check to include this hit in error tolerant search or archive report
		Query	Observed	Mr(expt)	Mr(calc)	Delta	Miss	Score	Expect	Rank	Peptide
		323	604.3160	1809.9262	1808.9454	0.9808	0	(51)	0.032	1	K.ALCAEHNVSLLTVPSAK.T
		324	906.0225	1810.0305	1808.9454	1.0850	0	54	0.013	1	K.ALCAEHNVSLLTVPSAK.T
		Proteins matching the same set of peptides:
		C6SW79 Mass: 15131 Score: 54 Queries matched: 2
		tr|C6SW79|40S ribosomal protein S12 Tax_Id=3847 [Glycine max]
		C6T064 Mass: 15259 Score: 54 Queries matched: 2
		tr|C6T064|40S ribosomal protein S12 Tax_Id=3847 [Glycine max]
CaM-487
	Probability Based Mowse Score
	Ions score is -10*Log(P), where P is the probability that the observed match is a random event.
	Individual ions scores > 48 indicate identity or extensive homology (p<0.05).
	Protein scores are derived from ions scores as a non-probabilistic basis for ranking protein hits.
		B7FKR5 Mass: 31834 Score: 297 Queries matched: 7 emPAI: 1.19
		tr|B7FKR5|Putative uncharacterized protein Tax_Id=3880 [Medicago truncatula]
		Check to include this hit in error tolerant search or archive report
		Query	Observed	Mr(expt)	Mr(calc)	Delta	Miss	Score	Expect	Rank	Peptide
		223	555.9230	1109.8315	1109.6597	0.1718	0	27	4.5	1	K.SIILWHLTK.E
		239	602.4096	1202.8046	1202.6044	0.2002	0	39	0.38	1	R.LWDLNAGTSAR.R
		266	668.4223	1334.8300	1334.6830	0.1469	0	63	0.0018	1	K.DVLSVAFSIDNR.Q
		299	529.0337	1584.0792	1583.8671	0.2120	1	52	0.013	1	K.DGVILLWDLAEGKR.L
		341	631.3307	1890.9702	1890.9476	0.0226	0	(42)	0.17	1	R.FSPSTLQPTIVSASWDR.T
		342	946.5095	1891.0044	1890.9476	0.0569	0	57	0.0054	1	R.FSPSTLQPTIVSASWDR.T
		386	833.4463	2497.3170	2497.2483	0.0687	0	61	0.0015	1	R.AHTDVVTAIATPIDNSDMIVTASR.D
CaM-73
	Probability Based Mowse Score
	Ions score is -10*Log(P), where P is the probability that the observed match is a random event.
	Individual ions scores > 48 indicate identity or extensive homology (p<0.05).
	Protein scores are derived from ions scores as a non-probabilistic basis for ranking protein hits.
	Q0MTA8 Mass: 23515 Score: 63 Queries matched: 1 emPAI: 0.16
		tr|Q0MTA8|Actin (Fragment) Tax_Id=69334 [Chara contraria]
		Check to include this hit in error tolerant search or archive report
		Query	Observed	Mr(expt)	Mr(calc)	Delta	Miss	Score	Expect	Rank	Peptide
		376	895.9829	1789.9512	1789.8846	0.0666	0	63	0.0017	1	K.SYELPDGQVITIGNER.F
		Proteins matching the same set of peptides:
		B4G1E1 Mass: 42381 Score: 63 Queries matched: 1
		tr|B4G1E1|Putative uncharacterized protein Tax_Id=4577 [Zea mays]
		Q9FRT4 Mass: 25825 Score: 63 Queries matched: 1
		tr|Q9FRT4|Beta-actin (Fragment) Tax_Id=3072 [Chlorella ellipsoidea]
		O65316 Mass: 41791 Score: 63 Queries matched: 1
		sp|O65316|Actin Tax_Id=41882 [Mesostigma viride]
		Q96406 Mass: 23227 Score: 63 Queries matched: 1
		tr|Q96406|Actin (Fragment) Tax_Id=3077 [Chlorella vulgaris]
CaM-75
	Probability Based Mowse Score
	Ions score is -10*Log(P), where P is the probability that the observed match is a random event.
	Individual ions scores > 48 indicate identity or extensive homology (p<0.05).
	Protein scores are derived from ions scores as a non-probabilistic basis for ranking protein hits.
	Q9ZP08 Mass: 28357 Score: 411 Queries matched: 12 emPAI: 1.13
		tr|Q9ZP08|Chlorophyll a/b binding protein Tax_Id=3827 [Cicer arietinum]
		Check to include this hit in error tolerant search or archive report
		Query	Observed	Mr(expt)	Mr(calc)	Delta	Miss	Score	Expect	Rank	Peptide
		168	491.8126	981.6106	981.5243	0.0863	0	59	0.0044	1	R.ELEVIHSR.W
		169	983.5105	982.5032	982.4913	0.0119	0	(17)	71	2	K.FGEAVWFK.A
		171	492.2825	982.5504	982.4913	0.0591	0	(30)	3.9	1	K.FGEAVWFK.A
		172	492.2852	982.5559	982.4913	0.0647	0	44	0.15	1	K.FGEAVWFK.A
		215	626.8647	1251.7149	1251.6683	0.0465	1	(23)	19	2	K.NRELEVIHSR.W
		216	418.2508	1251.7305	1251.6683	0.0622	1	27	7	1	K.NRELEVIHSR.W
		232	689.8618	1377.7091	1377.6313	0.0777	0	63	0.002	1	K.VASSGSPWYGPDR.V
		253	502.9860	1505.9361	1505.7263	0.2098	1	(29)	3.7	1	K.KVASSGSPWYGPDR.V
		254	754.4060	1506.7975	1505.7263	1.0712	1	40	0.33	1	K.KVASSGSPWYGPDR.V
		266	803.3877	1604.7608	1604.7947	-0.0339	1	32	2	1	K.VASSGSPWYGPDRVK.Y
		299	968.5174	1935.0203	1934.9747	0.0456	0	107	5.4e-008	1	R.WAMLGALGCVFPELLSR.N + Oxidation (M)
		355	1042.1594	3123.4563	3123.5050	-0.0487	0	44	0.044	1	K.GPLENLADHLSDPVNNNAWAYATNFVPGK.-
CaM-89
	Probability Based Mowse Score
	Ions score is -10*Log(P), where P is the probability that the observed match is a random event.
	Individual ions scores > 47 indicate identity or extensive homology (p<0.05).
	Protein scores are derived from ions scores as a non-probabilistic basis for ranking protein hits.
	Q9FZ10 Score: 48 Queries matched: 2
		tr|Q9FZ10|Serine threonine kinase homolog COK-4 Tax_Id=3885 [Phaseolus vulgaris]
		Check to include this hit in error tolerant search or archive report
		Query	Observed	Mr(expt)	Mr(calc)	Delta	Miss	Score	Expect	Rank	Peptide
		123	487.0444	972.0743	972.5426	-0.4683	0	27	5.3	4	R.LEICIGVAR.G
		158	451.7357	1352.1853	1352.7201	-0.5348	1	21	15	4	K.HLQEGQLSWKK.R
CaM-94
	Probability Based Mowse Score
	Ions score is -10*Log(P), where P is the probability that the observed match is a random event.
	Individual ions scores > 48 indicate identity or extensive homology (p<0.05).
	Protein scores are derived from ions scores as a non-probabilistic basis for ranking protein hits.
	B7FM02 Mass: 62020 Score: 764 Queries matched: 17 emPAI: 0.90
		tr|B7FM02|Putative uncharacterized protein Tax_Id=3880 [Medicago truncatula]
		Check to include this hit in error tolerant search or archive report
		Query	Observed	Mr(expt)	Mr(calc)	Delta	Miss	Score	Expect	Rank	Peptide
		202	408.6702	815.3258	815.4753	-0.1494	0	25	17	1	R.VLITDQK.I
		216	422.1662	842.3178	842.5226	-0.2047	0	30	3.8	1	K.LSGGVAVIK.V
		229	449.6943	897.3740	897.5647	-0.1907	0	28	5.7	1	R.GILNVAAIK.A
		252	522.1024	1042.1902	1042.5771	-0.3869	0	67	0.00051	1	K.VVNDGVTIAR.A
		257	532.6124	1063.2102	1063.5298	-0.3196	0	47	0.055	1	K.SIVEFENAR.V
		258	532.6492	1063.2839	1063.5298	-0.2459	0	(14)	1.2e+002	8	K.SIVEFENAR.V
		283	591.6807	1181.3469	1181.6768	-0.3299	0	79	2.8e-005	1	K.LADAVGLTLGPR.G
		287	602.6435	1203.2724	1203.6136	-0.3412	0	37	0.58	1	R.NVVLDEFGSPK.V
		289	602.6797	1203.3449	1203.6136	-0.2687	0	(20)	29	1	R.NVVLDEFGSPK.V
		306	645.6029	1289.1913	1289.6099	-0.4186	0	87	4.8e-006	1	K.VGAATETELEDR.K
		339	519.1356	1554.3850	1554.8981	-0.5131	0	(28)	3.1	1	K.LGLLSVTSGANPVSIK.K
		340	778.2219	1554.4292	1554.8981	-0.4689	0	59	0.0024	1	K.LGLLSVTSGANPVSIK.K
		345	825.6712	1649.3278	1649.7857	-0.4579	0	111	1.3e-008	1	K.TNDSAGDGTTTASILAR.E
		349	877.7137	1753.4128	1753.9032	-0.4904	0	(77)	4.6e-005	1	R.AIELPDAMENAGAALIR.E
		350	585.4871	1753.4396	1753.9032	-0.4637	0	86	5.8e-006	1	R.AIELPDAMENAGAALIR.E
		351	640.8361	1919.4866	1919.9436	-0.4570	1	54	0.0067	1	K.DSTTIIADAASKDELQSR.V
		360	759.8951	2276.6634	2277.2580	-0.5946	0	59	0.0014	1	K.ALVAPASLIAQNAGIEGEVVVEK.I
CaM-99
	Probability Based Mowse Score
	Ions score is -10*Log(P), where P is the probability that the observed match is a random event.
	Individual ions scores > 47 indicate identity or extensive homology (p<0.05).
	Protein scores are derived from ions scores as a non-probabilistic basis for ranking protein hits.
	Q1SKX2 Mass: 75710 Score: 501 Queries matched: 11 emPAI: 0.33
		tr|Q1SKX2|Chaperone DnaK Tax_Id=3880 [Medicago truncatula]
		Check to include this hit in error tolerant search or archive report
		Query	Observed	Mr(expt)	Mr(calc)	Delta	Miss	Score	Expect	Rank	Peptide
		292	424.5774	847.1403	847.3858	-0.2455	0	40	0.28	1	R.MVNEAER.F
		309	458.0874	914.1602	914.4821	-0.3219	0	55	0.012	1	R.TPVENSLR.D
		318	468.1022	934.1898	934.5236	-0.3339	0	(21)	21	1	R.LDGIPPAPR.G
		319	468.1032	934.1919	934.5236	-0.3317	0	31	2.3	1	R.LDGIPPAPR.G
		338	498.5972	995.1798	995.6015	-0.4217	0	33	1	1	R.IPAVQELVK.K
		356	527.0933	1052.1720	1052.4332	-0.2612	0	29	3.1	1	K.MSEVDEESK.Q
		367	533.6241	1065.2337	1065.5706	-0.3370	0	36	0.6	1	R.TTPSVVAYTK.N
		423	691.0893	1380.1640	1380.6521	-0.4881	0	68	0.00033	1	K.NQADSVVYQTEK.Q
		430	710.6322	1419.2499	1419.7358	-0.4859	0	89	2.4e-006	1	K.SFAAEEISAQVLR.K
		457	783.6473	1565.2800	1565.7838	-0.5038	0	39	0.25	1	K.AVVTVPAYFNDSQR.T
		474	876.6614	1751.3083	1750.8890	0.4193	0	81	1.5e-005	1	R.IINEPTAASLAYGFER.K
CaM-115
	Probability Based Mowse Score
	Ions score is -10*Log(P), where P is the probability that the observed match is a random event.
	Protein scores greater than 65 are significant (p<0.05).
	Protein scores are derived from ions scores as a non-probabilistic basis for ranking protein hits.
	1AVXB Mass: 19295 Score: 144 Expect: 7.4e-010 Queries matched: 17
		trypsin inhibitor, chain B - soybean (fragments)
		Observed	Mr(expt)	Mr(calc)	Delta	Start		End	Miss	Ions	Peptide
		997.4485	996.4412	996.4123	0.0289	112	-	119	0	---	K.DAMDGWFR.L
		997.4485	996.4412	996.4123	0.0289	112	-	119	0	---	K.DAMDGWFR.L
		1013.4435	1012.4362	1012.4072	0.0290	112	-	119	0	---	K.DAMDGWFR.L + Oxidation (M)
		1059.5945	1058.5872	1058.5542	0.0330	39	-	47	0	---	R.CPLTVVQSR.N
		1163.6836	1162.6763	1162.6346	0.0417	53	-	63	0	---	K.GIGTIISSPYR.I
		1200.7417	1199.7344	1199.7026	0.0318	161	-	170	0	29	K.NKPLVVQFQK.L
		1200.7417	1199.7344	1199.7026	0.0318	161	-	170	0	---	K.NKPLVVQFQK.L
		1211.7112	1210.7039	1210.6710	0.0330	66	-	76	0	---	R.FIAEGHPLSLK.F
		1211.7112	1210.7039	1210.6710	0.0330	66	-	76	0	---	R.FIAEGHPLSLK.F
		1230.5614	1229.5541	1229.5200	0.0341	123	-	132	0	---	R.VSDDEFNNYK.L
		1230.5614	1229.5541	1229.5200	0.0341	123	-	132	0	---	R.VSDDEFNNYK.L
		1538.7577	1537.7504	1537.6983	0.0521	107	-	119	1	18	K.IGENKDAMDGWFR.L
		1538.7577	1537.7504	1537.6983	0.0521	107	-	119	1	---	K.IGENKDAMDGWFR.L
		1554.7455	1553.7382	1553.6932	0.0450	107	-	119	1	---	K.IGENKDAMDGWFR.L + Oxidation (M)
		1554.7455	1553.7382	1553.6932	0.0450	107	-	119	1	---	K.IGENKDAMDGWFR.L + Oxidation (M)
		1762.9927	1761.9854	1761.9261	0.0594	48	-	63	1	---	R.NELDKGIGTIISSPYR.I
		3260.6155	3259.6082	3259.5672	0.0410	1	-	30	0	---	-.DFVLDNEGNPLENGGTYYILSDITAFGGIR.A
CaM-125
	Probability Based Mowse Score
	Ions score is -10*Log(P), where P is the probability that the observed match is a random event.
	Protein scores greater than 53 are significant (p<0.05).
	Protein scores are derived from ions scores as a non-probabilistic basis for ranking protein hits.
		PSBO_PEA Mass: 35100 Score: 111 Expect: 9.7e-008 Queries matched: 7
		(P14226) Oxygen-evolving enhancer protein 1, chloroplast precursor (OEE1) (33 kDa subunit of oxygen
		Observed	Mr(expt)	Mr(calc)	Delta	Start		End	Miss	Ions	Peptide
		964.5931	963.5858	963.5793	0.0065	205	-	212	0	---	R.VPFLFTIK.Q
		1133.6056	1132.5983	1132.5876	0.0107	149	-	158	0	18	K.NTPLAFQNTK.L
		1133.6056	1132.5983	1132.5876	0.0107	149	-	158	0	---	K.NTPLAFQNTK.L
		1236.6830	1235.6757	1235.6510	0.0248	87	-	96	1	9	K.RLTFDEIQSK.T
		1236.6830	1235.6757	1235.6510	0.0248	87	-	96	1	---	K.RLTFDEIQSK.T
		2284.1907	2283.1834	2283.1535	0.0300	213	-	233	0	45	K.QLVASGKPDSFSGEFLVPSYR.G
		2284.1907	2283.1834	2283.1535	0.0300	213	-	233	0	---	K.QLVASGKPDSFSGEFLVPSYR.G
CaM-126
	Probability Based Mowse Score
	Ions score is -10*Log(P), where P is the probability that the observed match is a random event.
	Protein scores greater than 65 are significant (p<0.05).
	Protein scores are derived from ions scores as a non-probabilistic basis for ranking protein hits.
		Q9M538_9LAMI Mass: 20815 Score: 65 Expect: 0.054 Queries matched: 4
		Chlorophyll a/b-binding protein type III (Fragment).- Alonsoa meridionalis.
		Observed	Mr(expt)	Mr(calc)	Delta	Start		End	Miss	Ions	Peptide
		997.5115	996.5042	996.5280	-0.0238	112	-	119	0	19	K.QYFLGLEK.G
		997.5115	996.5042	996.5280	-0.0238	112	-	119	0	---	K.QYFLGLEK.G
		1291.6654	1290.6581	1290.6720	-0.0139	24	-	34	0	29	K.WLAYGEIINGR.F
		1291.6654	1290.6581	1290.6720	-0.0139	24	-	34	0	---	K.WLAYGEIINGR.F
CaM-127
	Probability Based Mowse Score
	Ions score is -10*Log(P), where P is the probability that the observed match is a random event.
	Protein scores greater than 65 are significant (p<0.05).
	Protein scores are derived from ions scores as a non-probabilistic basis for ranking protein hits.
	E96640 Mass: 29163 Score: 99 Expect: 2.6e-005 Queries matched: 7
		PSI type III chlorophyll a/b-binding protein [imported] - Arabidopsis thaliana
		Observed	Mr(expt)	Mr(calc)	Delta	Start		End	Miss	Ions	Peptide
		997.5280	996.5207	996.5280	-0.0073	183	-	190	0	49	K.QYFLGLEK.G
		997.5280	996.5207	996.5280	-0.0073	183	-	190	0	---	K.QYFLGLEK.G
		1291.6865	1290.6792	1290.6720	0.0072	95	-	105	0	30	R.WLAYGEIINGR.F
		1291.6865	1290.6792	1290.6720	0.0072	95	-	105	0	---	R.WLAYGEIINGR.F
		1395.6370	1394.6297	1394.6288	0.0009	171	-	182	0	---	R.LQDWYNPGSMGK.Q
		1551.7482	1550.7409	1550.7299	0.0110	170	-	182	1	---	R.RLQDWYNPGSMGK.Q
		1551.7482	1550.7409	1550.7299	0.0110	170	-	182	1	---	R.RLQDWYNPGSMGK.Q
CaM-150
	Probability Based Mowse Score
	Ions score is -10*Log(P), where P is the probability that the observed match is a random event.
	Protein scores greater than 65 are significant (p<0.05).
	Protein scores are derived from ions scores as a non-probabilistic basis for ranking protein hits.
	Q9ZTV1_CANLI Mass: 61459 Score: 108 Expect: 2.9e-006 Queries matched: 12
		Chaperonin 60 alpha subunit.- Canavalia lineata.
		Observed	Mr(expt)	Mr(calc)	Delta	Start		End	Miss	Ions	Peptide
		898.5379	897.5306	897.5647	-0.0341	310	-	318	0	---	R.GILNVAAIK.A
		1043.5582	1042.5509	1042.5771	-0.0261	91	-	100	0	10	K.VVNDGVTIAR.A
		1043.5582	1042.5509	1042.5771	-0.0261	91	-	100	0	---	K.VVNDGVTIAR.A
		1064.5131	1063.5058	1063.5298	-0.0239	252	-	260	0	34	K.SIVEFENAR.V
		1064.5131	1063.5058	1063.5298	-0.0239	252	-	260	0	---	K.SIVEFENAR.V
		1090.5049	1089.4976	1089.4938	0.0038	470	-	478	1	---	K.DKLEDADER.L
		1204.5856	1203.5783	1203.6135	-0.0352	80	-	90	0	---	R.NVVLDEFGSPK.V
		1204.5856	1203.5783	1203.6135	-0.0352	80	-	90	0	---	R.NVVLDEFGSPK.V
		1290.5995	1289.5922	1289.6099	-0.0177	422	-	433	0	4	K.VGAATETELEDR.K
		1290.5995	1289.5922	1289.6099	-0.0177	422	-	433	0	---	K.VGAATETELEDR.K
		1754.8765	1753.8692	1753.9032	-0.0340	101	-	117	0	37	R.AIELPDAMENAGAALIR.E
		1754.8765	1753.8692	1753.9032	-0.0340	101	-	117	0	---	R.AIELPDAMENAGAALIR.E
CaM-155
	Probability Based Mowse Score
	Ions score is -10*Log(P), where P is the probability that the observed match is a random event.
	Protein scores greater than 65 are significant (p<0.05).
	Protein scores are derived from ions scores as a non-probabilistic basis for ranking protein hits.
	gi|30580468 Mass: 525420 Score: 69 Expect: 0.024 Queries matched: 63
		RecName: Full=Dynein-1-alpha heavy chain, flagellar inner arm I1 complex; AltName: Full=1-alpha DHC
		Observed	Mr(expt)	Mr(calc)	Delta	Start		End	Miss	Ions	Peptide
		807.3605	806.3532	806.4208	-0.0675	739	-	745	0	---	R.SVMLTEK.K
		807.3605	806.3532	806.4068	-0.0536	2838	-	2843	1	---	K.RVMTER.L + Oxidation (M)
		808.3664	807.3591	807.3796	-0.0205	1647	-	1653	0	---	K.IMNDTAK.N + Oxidation (M)
		841.3600	840.3527	840.4202	-0.0674	1004	-	1011	1	---	R.SKHAEGGR.K
		841.3600	840.3527	840.3613	-0.0086	4247	-	4253	0	---	R.VSDSYDR.R
		863.4293	862.4220	862.4218	0.0002	843	-	848	1	---	R.ELMERK.L + Acetyl (N-term); Oxidation (M)
		891.4043	890.3970	890.4531	-0.0561	3593	-	3600	1	---	R.EGKMLEGK.V
		891.4043	890.3970	890.4531	-0.0561	3593	-	3600	1	---	R.EGKMLEGK.V
		905.4176	904.4103	904.4614	-0.0511	2621	-	2628	0	---	R.TSSLDVQR.A
		905.4176	904.4103	904.4614	-0.0511	2621	-	2628	0	---	R.TSSLDVQR.A
		916.4810	915.4737	915.4232	0.0505	1828	-	1835	1	---	R.DGNKHSMK.E
		951.4283	950.4210	950.5106	-0.0896	739	-	746	1	---	R.SVMLTEKK.W + Oxidation (M)
		1036.4805	1035.4732	1035.5237	-0.0504	1876	-	1883	0	---	R.DIIDTYVR.D + Acetyl (N-term)
		1037.4784	1036.4711	1036.4647	0.0064	1545	-	1552	1	---	K.YMKGPEDR.G + Acetyl (N-term)
		1039.4285	1038.4212	1038.5134	-0.0922	2497	-	2504	1	---	R.DRFDAFVK.H + Acetyl (N-term)
		1039.4285	1038.4212	1038.4730	-0.0518	4247	-	4254	1	---	R.VSDSYDRR.I + Acetyl (N-term)
		1061.4923	1060.4850	1060.5400	-0.0550	1126	-	1134	1	---	K.TDKNSVLDK.F + Acetyl (N-term)
		1064.5558	1063.5485	1063.5120	0.0365	1832	-	1840	1	---	K.HSMKEFAAK.L + Oxidation (M)
		1064.5558	1063.5485	1063.5120	0.0365	1832	-	1840	1	---	K.HSMKEFAAK.L + Oxidation (M)
		1082.5483	1081.5410	1081.5556	-0.0146	3154	-	3161	1	---	R.RYNYVTPK.N + Acetyl (N-term)
		1082.5483	1081.5410	1081.5556	-0.0146	3154	-	3161	1	---	R.RYNYVTPK.N + Acetyl (N-term)
		1090.4857	1089.4784	1089.5243	-0.0459	516	-	523	1	---	R.DARWEFPK.Q + Acetyl (N-term)
		1090.4857	1089.4784	1089.5124	-0.0340	996	-	1003	0	---	K.LQDMIEQR.S + Acetyl (N-term); Oxidation (M)
		1102.5522	1101.5449	1101.4583	0.0866	2376	-	2384	0	---	R.CGMVYVDSR.N + Oxidation (M)
		1107.4926	1106.4853	1106.4880	-0.0027	1139	-	1148	0	---	R.DPSAAQFEDK.L
		1107.4926	1106.4853	1106.4880	-0.0027	1139	-	1148	0	---	R.DPSAAQFEDK.L
		1109.4701	1108.4628	1108.4892	-0.0264	1241	-	1249	0	---	R.GESMVMELR.Y + Acetyl (N-term); Oxidation (M)
		1118.4740	1117.4667	1117.5615	-0.0948	3780	-	3789	0	---	K.VTAAEIEETR.V
		1165.5364	1164.5291	1164.5563	-0.0272	1891	-	1899	0	---	R.EFAWESQLR.F
		1179.5509	1178.5436	1178.5390	0.0047	2640	-	2649	1	4	K.DTYGPPMGKR.L + Acetyl (N-term); Oxidation (M)
		1179.5509	1178.5436	1178.5390	0.0047	2640	-	2649	1	---	K.DTYGPPMGKR.L + Acetyl (N-term); Oxidation (M)
		1181.5170	1180.5097	1180.5149	-0.0051	3659	-	3667	0	---	K.EVEWDSNFR.L
		1194.5643	1193.5570	1193.5572	-0.0002	4062	-	4072	0	---	K.YMALGQGMGPK.A + Acetyl (N-term)
		1300.5377	1299.5304	1299.6241	-0.0937	2505	-	2516	0	---	K.HIASMGLVDGER.V + Oxidation (M)
		1300.5377	1299.5304	1299.6241	-0.0937	2505	-	2516	0	---	K.HIASMGLVDGER.V + Oxidation (M)
		1307.6353	1306.6280	1306.6339	-0.0059	4048	-	4059	0	---	K.LGEEMGFRPGAK.L + Oxidation (M)
		1307.6353	1306.6280	1306.6339	-0.0059	4048	-	4059	0	---	K.LGEEMGFRPGAK.L + Oxidation (M)
		1308.6295	1307.6222	1307.5712	0.0510	3869	-	3878	0	---	K.LMFSFQMTCK.I + Oxidation (M)
		1320.5386	1319.5313	1319.6391	-0.1078	1672	-	1682	0	---	K.SLSEQLEVCQK.S
		1320.5386	1319.5313	1319.6391	-0.1078	1672	-	1682	0	---	K.SLSEQLEVCQK.S
		1350.6316	1349.6243	1349.6463	-0.0219	667	-	677	0	---	R.EIEQTADIFER.N
		1351.6165	1350.6092	1350.6813	-0.0720	1737	-	1749	1	---	R.GNKTITGMVSSEK.E
		1357.6570	1356.6497	1356.7249	-0.0751	3423	-	3434	0	---	K.LELQSLNDQLGK.L
		1357.6570	1356.6497	1356.7249	-0.0751	3423	-	3434	0	---	K.LELQSLNDQLGK.L
		1365.6012	1364.5939	1364.6699	-0.0760	4449	-	4459	0	---	K.ALGAWMLWFGR.R + Acetyl (N-term); Oxidation (M)
		1393.6395	1392.6322	1392.6918	-0.0596	1737	-	1749	1	---	R.GNKTITGMVSSEK.E + Acetyl (N-term)
		1393.6395	1392.6322	1392.6918	-0.0596	1737	-	1749	1	---	R.GNKTITGMVSSEK.E + Acetyl (N-term)
		1426.5845	1425.5772	1425.6996	-0.1223	2225	-	2235	0	---	K.VVQLYEVMMTR.H + Acetyl (N-term); Oxidation (M)
		1434.7129	1433.7056	1433.7819	-0.0763	519	-	529	1	---	R.WEFPKQLLFAR.T
		1434.7129	1433.7056	1433.7548	-0.0492	1841	-	1853	0	---	K.LTGQLSELTSMVR.S
		1475.6981	1474.6908	1474.7779	-0.0871	4351	-	4364	1	---	R.EEFIGGVARDIAAK.I
		1493.6815	1492.6742	1492.7054	-0.0312	1940	-	1951	0	---	R.CYMTLTTALTYR.L
		1493.6815	1492.6742	1492.7054	-0.0312	1940	-	1951	0	---	R.CYMTLTTALTYR.L
		1612.7958	1611.7885	1611.7780	0.0105	830	-	842	0	---	K.YYESIDQLTPVER.E
		1638.8077	1637.8004	1637.8485	-0.0481	560	-	574	1	9	K.TVTGDTAGIDRVVHR.V + Acetyl (N-term)
		1638.8077	1637.8004	1637.8058	-0.0053	1493	-	1506	0	---	K.TFTLGNMFAMQLHK.Y
		1707.7209	1706.7136	1706.8484	-0.1347	2649	-	2661	1	---	K.RLLMFIDDLNMPR.V + Acetyl (N-term); 2 Oxidation (M)
		1707.7209	1706.7136	1706.8484	-0.1347	2649	-	2661	1	---	K.RLLMFIDDLNMPR.V + Acetyl (N-term); 2 Oxidation (M)
		1708.7355	1707.7282	1707.8613	-0.1331	627	-	641	1	---	K.LRSAEGACELLQSFK.S
		1822.7544	1821.7471	1821.8542	-0.1070	494	-	507	0	---	K.SVLEHWLQTYMAMR.E + Acetyl (N-term); Oxidation (M)
		1838.8651	1837.8578	1837.8491	0.0087	494	-	507	0	---	K.SVLEHWLQTYMAMR.E + Acetyl (N-term); 2 Oxidation (M)
		2398.9602	2397.9529	2398.1573	-0.2044	1672	-	1691	1	---	K.SLSEQLEVCQKSLSEYLDTK.R + Acetyl (N-term)
		2705.0952	2704.0879	2704.3318	-0.2439	1613	-	1635	1	---	K.WMYLESIFVGSDDIRHQLPAEAK.R
CaM-161
	Probability Based Mowse Score
	Ions score is -10*Log(P), where P is the probability that the observed match is a random event.
	Protein scores greater than 65 are significant (p<0.05).
	Protein scores are derived from ions scores as a non-probabilistic basis for ranking protein hits.
		Q9MU13_PLAVR Mass: 51185 Score: 918 Expect: 2.9e-087 Queries matched: 41
		ATP synthase beta subunit (Fragment).- Platytheca verticillata.
		Observed	Mr(expt)	Mr(calc)	Delta	Start		End	Miss	Ions	Peptide
		975.5745	974.5672	974.5548	0.0124	147	-	157	0	79	K.IGLFGGAGVGK.T
		975.5745	974.5672	974.5548	0.0124	147	-	157	0	---	K.IGLFGGAGVGK.T
		1007.5901	1006.5828	1006.5699	0.0130	125	-	133	0	29	K.LSIFETGIK.V
		1007.5901	1006.5828	1006.5699	0.0130	125	-	133	0	---	K.LSIFETGIK.V
		1045.6229	1044.6156	1044.5967	0.0189	134	-	142	0	31	K.VVDLLAPYR.R
		1045.6229	1044.6156	1044.5967	0.0189	134	-	142	0	---	K.VVDLLAPYR.R
		1190.6522	1189.6449	1189.6343	0.0107	114	-	124	0	41	R.SAPAFIQLDTK.L
		1190.6522	1189.6449	1189.6343	0.0107	114	-	124	0	---	R.SAPAFIQLDTK.L
		1201.7217	1200.7144	1200.6978	0.0166	134	-	143	1	14	K.VVDLLAPYRR.G
		1201.7217	1200.7144	1200.6978	0.0166	134	-	143	1	---	K.VVDLLAPYRR.G
		1229.5314	1228.5241	1228.5104	0.0138	187	-	196	0	---	R.EGNDLYMEMK.E
		1229.5314	1228.5241	1228.5104	0.0138	187	-	196	0	---	R.EGNDLYMEMK.E
		1328.6954	1327.6881	1327.6632	0.0249	171	-	184	0	61	K.AHGGVSVFGGVGER.T
		1328.6954	1327.6881	1327.6632	0.0249	171	-	184	0	---	K.AHGGVSVFGGVGER.T
		1431.7079	1430.7006	1430.6790	0.0217	358	-	369	0	42	R.IVGEEHYETAQR.V
		1431.7079	1430.7006	1430.6790	0.0217	358	-	369	0	---	R.IVGEEHYETAQR.V
		1433.7820	1432.7747	1432.7673	0.0074	257	-	270	0	---	R.FVQAGSEVSALLGR.M
		1471.7975	1470.7902	1470.7540	0.0362	228	-	240	0	14	R.VGLTALTMAEYFR.D
		1471.7975	1470.7902	1470.7540	0.0362	228	-	240	0	---	R.VGLTALTMAEYFR.D
		1486.6882	1485.6809	1485.6591	0.0218	185	-	196	1	---	R.TREGNDLYMEMK.E
		1488.7970	1487.7897	1487.8282	-0.0385	19	-	31	1	11	K.MPNIYNALIVKGR.D
		1488.7970	1487.7897	1487.8282	-0.0385	19	-	31	1	---	K.MPNIYNALIVKGR.D
		1493.8014	1492.7941	1492.7490	0.0452	53	-	66	1	---	R.VRAVAMSATDGLMR.G + Oxidation (M)
		1601.8339	1600.8266	1600.8031	0.0235	211	-	225	0	52	K.VALVYGQMNEPPGAR.M
		1601.8339	1600.8266	1600.8031	0.0235	211	-	225	0	---	K.VALVYGQMNEPPGAR.M
		1617.8151	1616.8078	1616.7980	0.0098	211	-	225	0	(30)	K.VALVYGQMNEPPGAR.M + Oxidation (M)
		1617.8151	1616.8078	1616.7980	0.0098	211	-	225	0	---	K.VALVYGQMNEPPGAR.M + Oxidation (M)
		1950.0237	1949.0164	1948.9894	0.0270	241	-	256	0	47	R.DVNEQDVLLFIDNIFR.F
		1950.0237	1949.0164	1948.9894	0.0270	241	-	256	0	---	R.DVNEQDVLLFIDNIFR.F
		1969.0615	1968.0542	1968.0316	0.0227	89	-	106	0	118	R.IFNVLGEPIDNLGPVDTR.T
		1969.0615	1968.0542	1968.0316	0.0227	89	-	106	0	---	R.IFNVLGEPIDNLGPVDTR.T
		2061.0532	2060.0459	2060.0248	0.0211	339	-	357	0	17	K.GIYPAVDPLDSTSTMLQPR.I
		2061.0532	2060.0459	2060.0248	0.0211	339	-	357	0	---	K.GIYPAVDPLDSTSTMLQPR.I
		2077.0400	2076.0327	2076.0197	0.0130	339	-	357	0	(15)	K.GIYPAVDPLDSTSTMLQPR.I + Oxidation (M)
		2077.0400	2076.0327	2076.0197	0.0130	339	-	357	0	---	K.GIYPAVDPLDSTSTMLQPR.I + Oxidation (M)
		2097.1235	2096.1162	2096.0935	0.0227	67	-	88	0	(78)	R.GMEVIDTGAPLSVPVGGATLGR.I
		2097.1235	2096.1162	2096.0935	0.0227	67	-	88	0	---	R.GMEVIDTGAPLSVPVGGATLGR.I
		2113.1035	2112.0962	2112.0884	0.0078	67	-	88	0	124	R.GMEVIDTGAPLSVPVGGATLGR.I + Oxidation (M)
		2113.1035	2112.0962	2112.0884	0.0078	67	-	88	0	---	R.GMEVIDTGAPLSVPVGGATLGR.I + Oxidation (M)
		2386.2039	2385.1966	2385.1706	0.0260	32	-	52	0	55	R.DTVGQQINVTCEVQQLLGNNR.V
		2386.2039	2385.1966	2385.1706	0.0260	32	-	52	0	---	R.DTVGQQINVTCEVQQLLGNNR.V
CaM-171
	Probability Based Mowse Score
	Ions score is -10*Log(P), where P is the probability that the observed match is a random event.
	Protein scores greater than 65 are significant (p<0.05).
	Protein scores are derived from ions scores as a non-probabilistic basis for ranking protein hits.
		gi|15236812 Mass: 90906 Score: 67 Expect: 0.039 Queries matched: 16
		unknown protein [Arabidopsis thaliana]
		Observed	Mr(expt)	Mr(calc)	Delta	Start		End	Miss	Ions	Peptide
		916.4852	915.4779	915.3869	0.0911	568	-	574	0	---	R.MDIDNHR.S + Oxidation (M)
		916.4852	915.4779	915.3869	0.0911	568	-	574	0	---	R.MDIDNHR.S + Oxidation (M)
		951.3969	950.3896	950.4565	-0.0669	180	-	187	0	---	K.SLLMSCPK.R + Oxidation (M)
		951.3969	950.3896	950.4565	-0.0669	180	-	187	0	---	K.SLLMSCPK.R + Oxidation (M)
		1155.5237	1154.5164	1154.5203	-0.0039	151	-	161	1	---	K.SDGYNKADASK.S
		1155.5237	1154.5164	1154.5203	-0.0039	151	-	161	1	---	K.SDGYNKADASK.S
		1179.5258	1178.5185	1178.5424	-0.0238	333	-	342	0	---	K.VNQISPCMSK.K + Oxidation (M)
		1179.5258	1178.5185	1178.5424	-0.0238	333	-	342	0	---	K.VNQISPCMSK.K + Oxidation (M)
		1296.6016	1295.5943	1295.5663	0.0280	321	-	332	0	---	R.NVSESSNIGDMK.V + Oxidation (M)
		1296.6016	1295.5943	1295.5663	0.0280	321	-	332	0	---	R.NVSESSNIGDMK.V + Oxidation (M)
		1307.6083	1306.6010	1306.6373	-0.0363	333	-	343	1	---	K.VNQISPCMSKK.V + Oxidation (M)
		1307.6083	1306.6010	1306.6373	-0.0363	333	-	343	1	---	K.VNQISPCMSKK.V + Oxidation (M)
		1320.5144	1319.5071	1319.6213	-0.1142	626	-	637	0	---	K.HSVMMAGITDVK.K + 2 Oxidation (M)
		1320.5144	1319.5071	1319.6213	-0.1142	626	-	637	0	---	K.HSVMMAGITDVK.K + 2 Oxidation (M)
		1335.5629	1334.5556	1334.6830	-0.1273	575	-	585	1	---	R.SRAENLEFELK.Q
		1335.5629	1334.5556	1334.6830	-0.1273	575	-	585	1	---	R.SRAENLEFELK.Q
CaM-183
	Probability Based Mowse Score
	Ions score is -10*Log(P), where P is the probability that the observed match is a random event.
	Protein scores greater than 65 are significant (p<0.05).
	Protein scores are derived from ions scores as a non-probabilistic basis for ranking protein hits.
		gi|20617 Mass: 28201 Score: 89 Expect: 0.00028 Queries matched: 9
		unnamed protein product [Pisum sativum]
		Observed	Mr(expt)	Mr(calc)	Delta	Start		End	Miss	Ions	Peptide
		916.5114	915.5041	915.4562	0.0479	107	-	113	1	---	K.WNPSKER.E
		916.5114	915.5041	915.4562	0.0479	107	-	113	1	---	K.WNPSKER.E
		945.5120	944.5047	944.5079	-0.0032	114	-	121	0	26	R.EFPGQVLR.Y
		945.5120	944.5047	944.5079	-0.0032	114	-	121	0	---	R.EFPGQVLR.Y
		1230.6563	1229.6490	1229.6516	-0.0026	112	-	121	1	---	K.EREFPGQVLR.Y
		1230.6563	1229.6490	1229.6516	-0.0026	112	-	121	1	---	K.EREFPGQVLR.Y
		1256.6637	1255.6564	1255.6561	0.0004	198	-	207	0	42	K.QYYNISVLTR.T
		1256.6637	1255.6564	1255.6561	0.0004	198	-	207	0	---	K.QYYNISVLTR.T
		1387.6647	1386.6574	1386.6667	-0.0092	247	-	259	1	---	R.KFVEDTASSFSVA.-
CaM-206
	Probability Based Mowse Score
	Ions score is -10*Log(P), where P is the probability that the observed match is a random event.
	Protein scores greater than 66 are significant (p<0.05).
	Protein scores are derived from ions scores as a non-probabilistic basis for ranking protein hits.
	T06463 Mass: 39230 Score: 71 Expect: 0.021 Queries matched: 6
		phosphoribulokinase (EC 2.7.1.19) - garden pea (fragment)
		Observed	Mr(expt)	Mr(calc)	Delta	Start		End	Miss	Ions	Peptide
		800.3781	799.3708	799.4439	-0.0731	72	-	79	0	---	K.GVTALDPK.A
		800.3781	799.3708	799.4439	-0.0731	72	-	79	0	---	K.GVTALDPK.A
		1166.5897	1165.5824	1165.6165	-0.0341	248	-	257	1	24	R.KLTCSYPGIK.F
		1166.5897	1165.5824	1165.6165	-0.0341	248	-	257	1	---	R.KLTCSYPGIK.F
		1177.5977	1176.5904	1176.6138	-0.0234	333	-	342	0	35	R.DLFEQIVASR.A
		1177.5977	1176.5904	1176.6138	-0.0234	333	-	342	0	---	R.DLFEQIVASR.A
CaM-21
	Probability Based Mowse Score
	Ions score is -10*Log(P), where P is the probability that the observed match is a random event.
	Protein scores greater than 66 are significant (p<0.05).
	Protein scores are derived from ions scores as a non-probabilistic basis for ranking protein hits.
		CDPM96 Mass: 24369 Score: 224 Expect: 9.8e-018 Queries matched: 9
		chlorophyll a/b-binding protein AB96 - garden pea (fragment)
		Observed	Mr(expt)	Mr(calc)	Delta	Start		End	Miss	Ions	Peptide
		982.5425	981.5352	981.5243	0.0109	59	-	66	0	45	R.ELEVIHSR.W
		982.5425	981.5352	981.5243	0.0109	59	-	66	0	---	R.ELEVIHSR.W
		983.5247	982.5174	982.4912	0.0262	88	-	95	0	---	K.FGEAVWFK.A
		1252.6882	1251.6809	1251.6683	0.0126	57	-	66	1	85	K.NRELEVIHSR.W
		1252.6882	1251.6809	1251.6683	0.0126	57	-	66	1	---	K.NRELEVIHSR.W
		1638.8627	1637.8554	1637.8161	0.0393	4	-	19	1	---	K.KVASSSSPWHGPDGVK.Y
		1919.9868	1918.9795	1918.9797	-0.0002	67	-	83	0	62	R.WAMLGALGCVFPELLSR.N
		1919.9868	1918.9795	1918.9797	-0.0002	67	-	83	0	---	R.WAMLGALGCVFPELLSR.N
		1935.9707	1934.9634	1934.9746	-0.0112	67	-	83	0	---	R.WAMLGALGCVFPELLSR.N + Oxidation (M)
CaM-22
	Probability Based Mowse Score
	Ions score is -10*Log(P), where P is the probability that the observed match is a random event.
	Protein scores greater than 66 are significant (p<0.05).
	Protein scores are derived from ions scores as a non-probabilistic basis for ranking protein hits.
	S01962 Mass: 27901 Score: 160 Expect: 2.5e-011 Queries matched: 7
		chlorophyll a/b-binding protein 3 precursor - soybean
		Observed	Mr(expt)	Mr(calc)	Delta	Start		End	Miss	Ions	Peptide
		982.5121	981.5048	981.5243	-0.0195	94	-	101	0	49	R.ELEVIHSR.W
		982.5121	981.5048	981.5243	-0.0195	21	-	30	0	---	K.LGPSAPEVGR.V
		1252.6493	1251.6420	1251.6683	-0.0263	92	-	101	1	75	K.NRELEVIHSR.W
		1252.6493	1251.6420	1251.6683	-0.0263	92	-	101	1	---	K.NRELEVIHSR.W
		1435.6702	1434.6629	1434.6528	0.0102	40	-	52	0	9	K.QVSSGSPWYGPDR.V
		1435.6702	1434.6629	1434.6528	0.0102	40	-	52	0	---	K.QVSSGSPWYGPDR.V
		1935.9137	1934.9064	1934.9746	-0.0682	102	-	118	0	---	R.WAMLGALGCVFPELLSR.N + Oxidation (M)
CaM-221
	Probability Based Mowse Score
	Ions score is -10*Log(P), where P is the probability that the observed match is a random event.
	Protein scores greater than 65 are significant (p<0.05).
	Protein scores are derived from ions scores as a non-probabilistic basis for ranking protein hits.
		O98495_9MAGN Mass: 52739 Score: 116 Expect: 4.7e-007 Queries matched: 13
		ATP synthase beta subunit (Fragment).- Isopogon buxifolius.
		Observed	Mr(expt)	Mr(calc)	Delta	Start		End	Miss	Ions	Peptide
		1045.6331	1044.6258	1044.5967	0.0291	147	-	155	0	21	K.VVDLLAPYR.R
		1045.6331	1044.6258	1044.5967	0.0291	147	-	155	0	---	K.VVDLLAPYR.R
		1201.7393	1200.7320	1200.6978	0.0342	147	-	156	1	12	K.VVDLLAPYRR.G
		1201.7393	1200.7320	1200.6978	0.0342	147	-	156	1	---	K.VVDLLAPYRR.G
		1345.7250	1344.7177	1344.7435	-0.0257	479	-	490	1	3	K.AMNLXVESNLKK.-
		1431.7382	1430.7309	1430.6790	0.0520	371	-	382	0	18	R.IVGEEHYETAXR.V
		1486.7112	1485.7039	1485.6591	0.0448	198	-	209	1	---	R.TREGNDLYMEMK.E
		1486.7112	1485.7039	1485.6591	0.0448	198	-	209	1	---	R.TREGNDLYMEMK.E
		2061.0823	2060.0750	2060.0248	0.0502	352	-	370	0	17	K.GIYPAVDPLDSTSTMLQPR.I
		2061.0823	2060.0750	2060.0248	0.0502	352	-	370	0	---	K.GIYPAVDPLDSTSTMLQPR.I
		2097.1609	2096.1536	2096.0935	0.0601	80	-	101	0	---	R.GMEVIDTGAPLSVPVGGATLGR.I
		2097.1609	2096.1536	2096.0935	0.0601	80	-	101	0	---	R.GMEVIDTGAPLSVPVGGATLGR.I
		2386.2454	2385.2381	2385.1706	0.0675	45	-	65	0	---	R.DTVGQQINVTCEVQQLLGNNR.V
CaM-223
	Probability Based Mowse Score
	Ions score is -10*Log(P), where P is the probability that the observed match is a random event.
	Protein scores greater than 65 are significant (p<0.05).
	Protein scores are derived from ions scores as a non-probabilistic basis for ranking protein hits.
		Q6YUS0_ORYSA Mass: 63109 Score: 70 Expect: 0.017 Queries matched: 14
		Putative glutamate-tRNA ligase.- Oryza sativa (japonica cultivar-group).
		Observed	Mr(expt)	Mr(calc)	Delta	Start		End	Miss	Ions	Peptide
		1064.5518	1063.5445	1063.5848	-0.0403	491	-	499	1	---	K.GKSLFMPLR.V + Oxidation (M)
		1064.5518	1063.5445	1063.5848	-0.0403	491	-	499	1	---	K.GKSLFMPLR.V + Oxidation (M)
		1179.5468	1178.5395	1178.6044	-0.0648	261	-	270	0	---	R.AEEHLPNTLR.Q
		1179.5468	1178.5395	1178.6044	-0.0648	261	-	270	0	---	R.AEEHLPNTLR.Q
		1234.6177	1233.6104	1233.6717	-0.0612	353	-	364	1	---	R.VNKSGAVFDAVK.L
		1234.6177	1233.6104	1233.6717	-0.0612	353	-	364	1	---	R.VNKSGAVFDAVK.L
		1277.6499	1276.6426	1276.5757	0.0669	135	-	144	1	---	R.NSMYKQYAEK.L + Oxidation (M)
		1277.6499	1276.6426	1276.5757	0.0669	135	-	144	1	---	R.NSMYKQYAEK.L + Oxidation (M)
		1307.6235	1306.6162	1306.6413	-0.0251	170	-	180	0	---	K.QMQLPPVYMGK.W + Oxidation (M)
		1307.6235	1306.6162	1306.6413	-0.0251	170	-	180	0	---	K.QMQLPPVYMGK.W + Oxidation (M)
		1475.6793	1474.6720	1474.7537	-0.0816	2	-	14	1	23	M.MAAAMGSPWLRIR.L + Oxidation (M)
		1475.6793	1474.6720	1474.7537	-0.0816	2	-	14	1	---	M.MAAAMGSPWLRIR.L + Oxidation (M)
		1638.7765	1637.7692	1637.7840	-0.0148	1	-	14	1	---	-.MMAAAMGSPWLRIR.L + 3 Oxidation (M)
		1638.7765	1637.7692	1637.7840	-0.0148	1	-	14	1	---	-.MMAAAMGSPWLRIR.L + 3 Oxidation (M)
CaM-226
	Probability Based Mowse Score
	Ions score is -10*Log(P), where P is the probability that the observed match is a random event.
	Protein scores greater than 66 are significant (p<0.05).
	Protein scores are derived from ions scores as a non-probabilistic basis for ranking protein hits.
		Q9TK47_9LILI Mass: 51534 Score: 276 Expect: 6.2e-023 Queries matched: 18
		ATPase beta subunit (Fragment).- Triglochin maritima.
		Observed	Mr(expt)	Mr(calc)	Delta	Start		End	Miss	Ions	Peptide
		811.4228	810.4155	810.4348	-0.0193	113	-	119	0	16	R.TTSPIHR.S
		811.4228	810.4155	810.4348	-0.0193	113	-	119	0	---	R.TTSPIHR.S
		873.4931	872.4858	872.5079	-0.0221	376	-	382	1	17	R.VKETLQR.Y
		873.4931	872.4858	872.5079	-0.0221	376	-	382	1	---	R.VKETLQR.Y
		1045.5629	1044.5556	1044.5967	-0.0411	140	-	148	0	---	K.VVDLLAPYR.R
		1107.4971	1106.4898	1106.5390	-0.0491	61	-	71	0	---	R.AVAMSATDGLR.R + Oxidation (M)
		1201.6752	1200.6679	1200.6978	-0.0299	140	-	149	1	11	K.VVDLLAPYRR.G
		1201.6752	1200.6679	1200.6978	-0.0299	140	-	149	1	---	K.VVDLLAPYRR.G
		1328.6405	1327.6332	1327.6632	-0.0300	177	-	190	0	76	K.AHGGVSVFGGVGER.T
		1328.6405	1327.6332	1327.6632	-0.0300	177	-	190	0	---	K.AHGGVSVFGGVGER.T
		1431.6547	1430.6474	1430.6790	-0.0315	364	-	375	0	61	R.IVGEEHYETAQR.V
		1431.6547	1430.6474	1430.6790	-0.0315	364	-	375	0	---	R.IVGEEHYETAQR.V
		1433.6838	1432.6765	1432.7673	-0.0908	263	-	276	0	---	R.FVQAGSEVSALLGR.M
		1486.6362	1485.6289	1485.6591	-0.0302	191	-	202	1	---	R.TREGNDLYMEMK.E
		1490.7544	1489.7471	1489.8074	-0.0603	25	-	37	1	---	K.MPNIYNALVVKGR.D + Oxidation (M)
		1601.7715	1600.7642	1600.8031	-0.0389	217	-	231	0	27	K.VALVYGQMNEPPGAR.M
		1601.7715	1600.7642	1600.8031	-0.0389	217	-	231	0	---	K.VALVYGQMNEPPGAR.M
		1968.9874	1967.9801	1968.0316	-0.0514	95	-	112	0	---	R.IFNVLGEPVDNLGPLDTR.T
CaM-246
	Probability Based Mowse Score
	Ions score is -10*Log(P), where P is the probability that the observed match is a random event.
	Protein scores greater than 65 are significant (p<0.05).
	Protein scores are derived from ions scores as a non-probabilistic basis for ranking protein hits.
	Q7XE14_ORYSA Mass: 50407 Score: 71 Expect: 0.015 Queries matched: 11
		Putative serine/threonine kinase.- Oryza sativa (japonica cultivar-group).
		Observed	Mr(expt)	Mr(calc)	Delta	Start		End	Miss	Ions	Peptide
		1043.6062	1042.5989	1042.6134	-0.0145	212	-	221	1	---	R.VALDTARGLK.Y
		1174.6525	1173.6452	1173.5713	0.0739	200	-	209	0	---	R.SPRPASWAMR.L + Oxidation (M)
		1179.5760	1178.5687	1178.6744	-0.1057	309	-	317	1	---	R.RPLDRNRPR.G
		1199.7090	1198.7017	1198.7033	-0.0016	129	-	139	1	---	R.SVEVAIKQLGR.K
		1253.6691	1252.6618	1252.6663	-0.0044	344	-	355	1	---	R.LEGSYSLKSAAK.L
		1296.6561	1295.6488	1295.5702	0.0786	40	-	51	1	---	R.SNSSTSTDRDAR.R
		1427.8281	1426.8208	1426.7615	0.0593	200	-	211	1	---	R.SPRPASWAMRLR.V
		1475.7302	1474.7229	1474.6121	0.1108	4	-	15	0	---	K.AMQCFGFAGWER.D + Oxidation (M)
		1940.8701	1939.8628	1939.9937	-0.1309	104	-	121	1	---	R.SLVLGEGGFGCVYRGTIR.S
		1940.8701	1939.8628	1939.9937	-0.1309	104	-	121	1	---	R.SLVLGEGGFGCVYRGTIR.S
		1993.9219	1992.9146	1992.9792	-0.0646	318	-	334	0	---	R.GEQNLIEWVKPYSTDSK.K
CaM-249
	Probability Based Mowse Score
	Ions score is -10*Log(P), where P is the probability that the observed match is a random event.
	Protein scores greater than 63 are significant (p<0.05).
	Protein scores are derived from ions scores as a non-probabilistic basis for ranking protein hits
	Q9FHQ6_ARATH Mass: 36405 Score: 64 Expect: 0.068 Queries matched: 10
		Polyubiquitin.- Arabidopsis thaliana (Mouse-ear cress).
		Observed	Mr(expt)	Mr(calc)	Delta	Start		End	Miss	Ions	Peptide
		895.4581	894.4508	894.4633	-0.0124	77	-	84	0	---	R.GGMQIFVK.T + Oxidation (M)
		1037.5658	1036.5585	1036.6029	-0.0444	66	-	74	0	---	K.DSILHLALR.L
		1065.5209	1064.5136	1064.5502	-0.0366	133	-	141	0	---	R.TLADYNIQK.E
		1065.5209	1064.5136	1064.5502	-0.0366	209	-	217	0	---	R.TLADYNIQK.E
		1378.6556	1377.6483	1377.7550	-0.1067	153	-	164	1	---	R.GGMQIFVRTLTR.K
		1378.6556	1377.6483	1377.7550	-0.1067	153	-	164	1	---	R.GGMQIFVRTLTR.K
		1549.7578	1548.7505	1548.7640	-0.0135	1	-	13	1	---	-.MSMQIHAKTLTEK.T + 2 Oxidation (M)
		1638.8768	1637.8695	1637.8269	0.0427	227	-	241	0	---	R.LCGGMQIFVNTLTGK.T
		1707.7987	1706.7914	1706.8839	-0.0925	51	-	65	1	---	K.LLDDGRTLADYSIQK.D
		2057.0476	2056.0403	2056.1317	-0.0913	57	-	74	1	---	R.TLADYSIQKDSILHLALR.L
CaM-267
	Probability Based Mowse Score
	Ions score is -10*Log(P), where P is the probability that the observed match is a random event.
	Protein scores greater than 65 are significant (p<0.05).
	T05314 Mass: 57255 Score: 67 Expect: 0.035 Queries matched: 10
		hypothetical protein F26P21.180 - Arabidopsis thaliana
		Observed	Mr(expt)	Mr(calc)	Delta	Start		End	Miss	Ions	Peptide
		860.5137	859.5064	859.4915	0.0149	499	-	505	1	---	K.LKFAPER.G
		1139.6121	1138.6048	1138.5367	0.0681	228	-	237	0	---	K.SSHDVLNDPR.L
		1328.7094	1327.7021	1327.7459	-0.0438	255	-	266	1	---	K.EVLSVREALNAK.K
		1402.8016	1401.7943	1401.6558	0.1386	359	-	371	1	---	K.GIGSEAKAEHMEK.G + Oxidation (M)
		1475.7843	1474.7770	1474.7878	-0.0108	180	-	193	1	---	R.VLAKTSEESAAEIK.E
		1493.7793	1492.7720	1492.7998	-0.0277	228	-	240	1	---	K.SSHDVLNDPRLLK.A
		1549.8523	1548.8450	1548.8221	0.0229	1	-	14	1	---	-.MSTVYVLEPPTKGK.V
		1707.8292	1706.8219	1706.7781	0.0438	338	-	352	1	---	R.SDAVSSEDEKPRMEK.L
		1940.9553	1939.9480	1940.0102	-0.0622	184	-	201	1	---	K.TSEESAAEIKEPPTKPVK.K
		2273.2625	2272.2552	2272.0735	0.1818	39	-	56	0	---	R.NFVQLCLEGYFDNTIFHR.V
CaM-271
	Probability Based Mowse Score
	Ions score is -10*Log(P), where P is the probability that the observed match is a random event.
	Protein scores greater than 65 are significant (p<0.05).
	Protein scores are derived from ions scores as a non-probabilistic basis for ranking protein hits.
		PWPMA Mass: 54649 Score: 83 Expect: 0.00091 Queries matched: 13
		H+-transporting two-sector ATPase (EC 3.6.3.14) alpha chain - garden pea chloroplast
		Observed	Mr(expt)	Mr(calc)	Delta	Start		End	Miss	Ions	Peptide
		860.4858	859.4785	859.4949	-0.0164	273	-	279	0	---	R.QMSLLLR.R
		1252.7030	1251.6957	1251.7299	-0.0341	108	-	119	0	---	R.VVNALAKPIDGR.G
		1252.7030	1251.6957	1251.7186	-0.0229	129	-	140	0	---	R.LIESPAPGIISR.R
		1402.7397	1401.7324	1401.7616	-0.0291	95	-	107	0	---	R.IAQIPVSEGYLGR.V
		1402.7397	1401.7324	1401.7616	-0.0291	95	-	107	0	---	R.IAQIPVSEGYLGR.V
		1488.7676	1487.7603	1487.7943	-0.0340	203	-	216	0	---	K.ASSVAQVVTTLQER.G
		1488.7676	1487.7603	1487.7943	-0.0340	203	-	216	0	---	K.ASSVAQVVTTLQER.G
		1553.7028	1552.6955	1552.7310	-0.0355	285	-	297	0	---	R.EAYPGDVFYLHSR.L
		1553.7028	1552.6955	1552.7310	-0.0355	285	-	297	0	---	R.EAYPGDVFYLHSR.L
		1612.8652	1611.8579	1611.8943	-0.0364	26	-	41	0	---	K.IVNTGTVLQVGDGIAR.I
		1612.8652	1611.8579	1611.8943	-0.0364	26	-	41	0	---	K.IVNTGTVLQVGDGIAR.I
		2273.1555	2272.1482	2272.2136	-0.0654	142	-	162	0	---	R.SVYEPLQTGLIAIDSMIPIGR.G
		2273.1555	2272.1482	2272.2136	-0.0654	142	-	162	0	---	R.SVYEPLQTGLIAIDSMIPIGR.G
CaM-272
	Probability Based Mowse Score
	Ions score is -10*Log(P), where P is the probability that the observed match is a random event.
	Protein scores greater than 65 are significant (p<0.05).
	Protein scores are derived from ions scores as a non-probabilistic basis for ranking protein hits.
		BAB33201 Mass: 55803 Score: 572 Expect: 1.2e-052 Queries matched: 21
		AP002983 NID: - Lotus corniculatus var. japonicus
		Observed	Mr(expt)	Mr(calc)	Delta	Start		End	Miss	Ions	Peptide
		860.4381	859.4308	859.4949	-0.0641	273	-	279	0	12	R.QMSLLLR.R
		860.4381	859.4308	859.4949	-0.0641	273	-	279	0	---	R.QMSLLLR.R
		901.4224	900.4151	900.4777	-0.0626	406	-	413	0	---	K.ATQNQLAR.G
		904.4857	903.4784	903.5541	-0.0757	456	-	462	1	5	R.KFLVELR.A
		904.4857	903.4784	903.5541	-0.0757	456	-	462	1	---	R.KFLVELR.A
		1252.6300	1251.6227	1251.7186	-0.0959	129	-	140	0	24	R.LIESPAPGIISR.R
		1252.6300	1251.6227	1251.7186	-0.0959	129	-	140	0	---	R.LIESPAPGIISR.R
		1317.5902	1316.5829	1316.6976	-0.1147	256	-	266	0	77	R.HTLIIYDDLSK.Q
		1317.5902	1316.5829	1316.6976	-0.1147	256	-	266	0	---	R.HTLIIYDDLSK.Q
		1402.6609	1401.6536	1401.7616	-0.1079	95	-	107	0	94	R.IAQIPVSEGYLGR.V
		1402.6609	1401.6536	1401.7616	-0.1079	95	-	107	0	---	R.IAQIPVSEGYLGR.V
		1553.6149	1552.6076	1552.7310	-0.1234	285	-	297	0	89	R.EAYPGDVFYLHSR.L
		1553.6149	1552.6076	1552.7310	-0.1234	285	-	297	0	---	R.EAYPGDVFYLHSR.L
		1612.7742	1611.7669	1611.8943	-0.1274	26	-	41	0	28	K.IVNTGTVLQVGDGIAR.I
		1612.7742	1611.7669	1611.8943	-0.1274	26	-	41	0	---	K.IVNTGTVLQVGDGIAR.I
		2184.9629	2183.9556	2184.1386	-0.1829	120	-	140	1	---	R.GEISSSESRLIESPAPGIISR.R
		2184.9629	2183.9556	2184.1386	-0.1829	120	-	140	1	---	R.GEISSSESRLIESPAPGIISR.R
		2273.0371	2272.0298	2272.2136	-0.1838	142	-	162	0	96	R.SVYEPLQTGLIAIDSMIPIGR.G
		2273.0371	2272.0298	2272.2136	-0.1838	142	-	162	0	---	R.SVYEPLQTGLIAIDSMIPIGR.G
		2429.1189	2428.1116	2428.3147	-0.2031	141	-	162	1	25	R.RSVYEPLQTGLIAIDSMIPIGR.G
		2429.1189	2428.1116	2428.3147	-0.2031	141	-	162	1	---	R.RSVYEPLQTGLIAIDSMIPIGR.G
CaM-290
	Probability Based Mowse Score
	Ions score is -10*Log(P), where P is the probability that the observed match is a random event.
	Protein scores greater than 65 are significant (p<0.05).
	Protein scores are derived from ions scores as a non-probabilistic basis for ranking protein hits.
		gi|2943730 Mass: 29467 Score: 80 Expect: 0.0019 Queries matched: 11
		intronic ORF; similar to LAGLIDADG endonuclease [Chlorella vulgaris]
		Observed	Mr(expt)	Mr(calc)	Delta	Start		End	Miss	Ions	Peptide
		822.4019	821.3946	821.4508	-0.0561	230	-	236	1	---	R.GLHRDPK.S
		822.4019	821.3946	821.4508	-0.0561	230	-	236	1	---	R.GLHRDPK.S
		937.4766	936.4693	936.5042	-0.0349	83	-	88	1	---	R.WRLHQR.E + Acetyl (N-term)
		982.4291	981.4218	981.4991	-0.0773	67	-	75	0	12	K.HLGGSVSQR.R + Acetyl (N-term)
		982.4291	981.4218	981.4991	-0.0773	67	-	75	0	---	K.HLGGSVSQR.R + Acetyl (N-term)
		1204.6091	1203.6018	1203.5455	0.0564	97	-	106	0	18	K.GLNGCFHTTR.V + Acetyl (N-term)
		1204.6091	1203.6018	1203.5455	0.0564	97	-	106	0	---	K.GLNGCFHTTR.V + Acetyl (N-term)
		1426.6239	1425.6166	1425.7438	-0.1272	219	-	229	1	---	K.SMIRFLGYLER.G + Acetyl (N-term)
		1426.6239	1425.6166	1425.7438	-0.1272	219	-	229	1	---	K.SMIRFLGYLER.G + Acetyl (N-term)
		1466.7106	1465.7033	1465.7195	-0.0162	1	-	12	1	27	-.MTQQSTQTEKIR.G + Oxidation (M)
		1466.7106	1465.7033	1465.7195	-0.0162	1	-	12	1	---	-.MTQQSTQTEKIR.G + Oxidation (M)
CaM-299
	Probability Based Mowse Score
	Ions score is -10*Log(P), where P is the probability that the observed match is a random event.
	Protein scores greater than 65 are significant (p<0.05).
	Q9AR19_ARATH Mass: 63483 Score: 79 Expect: 0.0023 Queries matched: 15
		Histone acetyltransferase GCN5 (At3g54610) (Expressed protein).- Arabidopsis thaliana (Mouse-ear cr
		Observed	Mr(expt)	Mr(calc)	Delta	Start		End	Miss	Ions	Peptide
		992.5991	991.5918	991.5549	0.0369	142	-	150	1	---	K.LKTESSTVK.L
		1111.6309	1110.6236	1110.6648	-0.0412	498	-	507	1	---	K.DPIDLKVIAK.R
		1165.6107	1164.6034	1164.5370	0.0664	127	-	138	0	---	R.LDSSSGVNGSSR.N
		1300.5679	1299.5606	1299.5475	0.0131	359	-	369	0	---	K.DYDGGLLMECK.I
		1300.5679	1299.5606	1299.5475	0.0131	359	-	369	0	---	K.DYDGGLLMECK.I
		1307.7091	1306.7018	1306.7067	-0.0049	251	-	260	1	---	K.EYIVRLLMDR.K
		1308.7013	1307.6940	1307.5966	0.0974	2	-	13	0	---	M.DSHSSHLNAANR.S
		1487.7919	1486.7846	1486.7966	-0.0119	244	-	255	1	---	R.QLPNMPKEYIVR.L
		1639.8805	1638.8732	1638.8365	0.0367	190	-	204	0	---	K.VLAENFQTSGAYIAR.E
		1707.8152	1706.8079	1706.8774	-0.0694	374	-	387	1	---	K.LPYTDLSSMIRQQR.K
		1753.9399	1752.9326	1752.8062	0.1264	359	-	373	1	---	K.DYDGGLLMECKIDPK.L
		2083.0376	2082.0303	2081.9978	0.0326	16	-	36	0	---	R.SSQTPSPSHSASASVTSSLHK.R
		2083.0376	2082.0303	2081.9978	0.0326	16	-	36	0	---	R.SSQTPSPSHSASASVTSSLHK.R
		2239.1628	2238.1555	2238.0989	0.0567	16	-	37	1	---	R.SSQTPSPSHSASASVTSSLHKR.K
		2705.2075	2704.2002	2704.2368	-0.0366	217	-	238	1	---	R.LKFVCYSNDSIDEHMMCLIGLK.N + 2 Oxidation (M)
CaM-319
	Probability Based Mowse Score
	Ions score is -10*Log(P), where P is the probability that the observed match is a random event.
	Protein scores greater than 65 are significant (p<0.05).
		Q6ZFJ3_ORYSA Mass: 41095 Score: 67 Expect: 0.036 Queries matched: 7
		Putative ferredoxin-NADP(H) oxidoreductase.- Oryza sativa (japonica cultivar-group).
		Observed	Mr(expt)	Mr(calc)	Delta	Start		End	Miss	Ions	Peptide
		973.5699	972.5626	972.5062	0.0564	271	-	278	1	---	R.MKEIAPER.F
		1110.6655	1109.6582	1109.5981	0.0601	279	-	287	1	---	R.FRLDFAVSR.E
		1281.6920	1280.6847	1280.6037	0.0811	357	-	366	1	---	K.KSEQWNVEVY.-
		1281.6920	1280.6847	1280.6037	0.0811	357	-	366	1	---	K.KSEQWNVEVY.-
		1363.6925	1362.6852	1362.5948	0.0905	317	-	327	0	---	K.DNTYVYMCGLK.G
		1644.9249	1643.9176	1643.8042	0.1134	146	-	161	0	---	R.LYSIASSAIGDFADSK.T
		1945.1421	1944.1348	1944.0138	0.1210	212	-	230	0	---	K.DPNATIIMLGTGTGIAPFR.S
CaM-407
	Probability Based Mowse Score
	Ions score is -10*Log(P), where P is the probability that the observed match is a random event.
	Protein scores greater than 66 are significant (p<0.05).
	Protein scores are derived from ions scores as a non-probabilistic basis for ranking protein hits.
		Q9AXQ2_CUCME Mass: 58902 Score: 349 Expect: 3.1e-030 Queries matched: 20
		Mitochondrial processing peptidase beta subunit.- Cucumis melo (Muskmelon).
		Observed	Mr(expt)	Mr(calc)	Delta	Start		End	Miss	Ions	Peptide
		850.4655	849.4582	849.4708	-0.0126	464	-	470	0	39	R.QLLTYGR.R
		850.4655	849.4582	849.4708	-0.0126	464	-	470	0	---	R.QLLTYGR.R
		886.4835	885.4762	885.4920	-0.0157	88	-	95	0	26	R.ILSAPETR.V
		886.4835	885.4762	885.4920	-0.0157	88	-	95	0	---	R.ILSAPETR.V
		895.4186	894.4113	894.4460	-0.0347	522	-	527	1	2	R.RTYWNR.Y
		895.4186	894.4113	894.4460	-0.0347	522	-	527	1	---	R.RTYWNR.Y
		900.5081	899.5008	899.5188	-0.0180	211	-	217	1	---	R.ERDVILR.E
		902.4033	901.3960	901.4082	-0.0122	523	-	528	1	3	R.TYWNRY.-
		902.4033	901.3960	901.4082	-0.0122	523	-	528	1	---	R.TYWNRY.-
		1028.4805	1027.4732	1027.4869	-0.0137	371	-	379	0	30	K.HMGSELAQR.V
		1028.4805	1027.4732	1027.4869	-0.0137	371	-	379	0	---	K.HMGSELAQR.V
		1188.6382	1187.6309	1187.6510	-0.0200	481	-	491	1	---	R.IDAVDASTIKR.V
		1205.5994	1204.5921	1204.6087	-0.0166	314	-	324	0	---	K.EPAIFTGSEVR.I
		1209.6008	1208.5935	1208.6513	-0.0578	62	-	71	1	27	K.LKQLENPDPR.F
		1209.6008	1208.5935	1208.6513	-0.0578	62	-	71	1	---	K.LKQLENPDPR.F
		1332.6664	1331.6591	1331.6833	-0.0242	115	-	127	0	46	R.TATVGVWIDAGSR.F
		1332.6664	1331.6591	1331.6833	-0.0242	115	-	127	0	---	R.TATVGVWIDAGSR.F
		1979.9917	1978.9844	1979.0323	-0.0479	445	-	463	0	111	K.SSLLLHIDGTSPVAEDIGR.Q
		1979.9917	1978.9844	1979.0323	-0.0479	445	-	463	0	---	K.SSLLLHIDGTSPVAEDIGR.Q
		2190.9685	2189.9612	2190.0011	-0.0398	155	-	173	0	---	R.QLEEEIENMGGHLNAYTSR.E
CaM-460
	Probability Based Mowse Score
	Ions score is -10*Log(P), where P is the probability that the observed match is a random event.
	Protein scores greater than 65 are significant (p<0.05).
	Protein scores are derived from ions scores as a non-probabilistic basis for ranking protein hits.
	O81924_CICAR Mass: 20887 Score: 70 Expect: 0.021 Queries matched: 4
		Glyceraldehyde 3-phosphate dehydrogenase, cytosolic (EC 1.2.1.12) (Fragment).- Cicer arietinum (Chi
		Observed	Mr(expt)	Mr(calc)	Delta	Start		End	Miss	Ions	Peptide
		1203.7000	1202.6927	1202.6771	0.0156	161	-	171	1	14	K.AGIALNDRFVK.L
		1203.7000	1202.6927	1202.6771	0.0156	161	-	171	1	---	K.AGIALNDRFVK.L
		2173.0413	2172.0340	2172.0222	0.0118	134	-	153	0	35	K.GILGYTEDDVVSTDFIGDTR.S
		2173.0413	2172.0340	2172.0222	0.0118	134	-	153	0	---	K.GILGYTEDDVVSTDFIGDTR.S
CaM-477
	Probability Based Mowse Score
	Ions score is -10*Log(P), where P is the probability that the observed match is a random event.
	Protein scores greater than 66 are significant (p<0.05).
	Protein scores are derived from ions scores as a non-probabilistic basis for ranking protein hits.
		T08932 Mass: 90906 Score: 67 Expect: 0.053 Queries matched: 16
		hypothetical protein T15N24.110 - Arabidopsis thaliana
		Observed	Mr(expt)	Mr(calc)	Delta	Start		End	Miss	Ions	Peptide
		916.4852	915.4779	915.3869	0.0911	568	-	574	0	---	R.MDIDNHR.S + Oxidation (M)
		916.4852	915.4779	915.3869	0.0911	568	-	574	0	---	R.MDIDNHR.S + Oxidation (M)
		951.3969	950.3896	950.4565	-0.0669	180	-	187	0	---	K.SLLMSCPK.R + Oxidation (M)
		951.3969	950.3896	950.4565	-0.0669	180	-	187	0	---	K.SLLMSCPK.R + Oxidation (M)
		1155.5237	1154.5164	1154.5203	-0.0039	151	-	161	1	---	K.SDGYNKADASK.S
		1155.5237	1154.5164	1154.5203	-0.0039	151	-	161	1	---	K.SDGYNKADASK.S
		1179.5258	1178.5185	1178.5424	-0.0238	333	-	342	0	---	K.VNQISPCMSK.K + Oxidation (M)
		1179.5258	1178.5185	1178.5424	-0.0238	333	-	342	0	---	K.VNQISPCMSK.K + Oxidation (M)
		1296.6016	1295.5943	1295.5663	0.0280	321	-	332	0	---	R.NVSESSNIGDMK.V + Oxidation (M)
		1296.6016	1295.5943	1295.5663	0.0280	321	-	332	0	---	R.NVSESSNIGDMK.V + Oxidation (M)
		1307.6083	1306.6010	1306.6373	-0.0363	333	-	343	1	---	K.VNQISPCMSKK.V + Oxidation (M)
		1307.6083	1306.6010	1306.6373	-0.0363	333	-	343	1	---	K.VNQISPCMSKK.V + Oxidation (M)
		1320.5144	1319.5071	1319.6213	-0.1142	626	-	637	0	---	K.HSVMMAGITDVK.K + 2 Oxidation (M)
		1320.5144	1319.5071	1319.6213	-0.1142	626	-	637	0	---	K.HSVMMAGITDVK.K + 2 Oxidation (M)
		1335.5629	1334.5556	1334.6830	-0.1273	575	-	585	1	---	R.SRAENLEFELK.Q
		1335.5629	1334.5556	1334.6830	-0.1273	575	-	585	1	---	R.SRAENLEFELK.Q
CaM-54
	Probability Based Mowse Score
	Ions score is -10*Log(P), where P is the probability that the observed match is a random event.
	Protein scores greater than 60 are significant (p<0.05).
	Protein scores are derived from ions scores as a non-probabilistic basis for ranking protein hits.
		Q56FQ1_ARATH Mass: 17251 Score: 65 Expect: 0.017 Queries matched: 8
		Activator of spomin LUC3.- Arabidopsis thaliana (Mouse-ear cress).
		Observed	Mr(expt)	Mr(calc)	Delta	Start		End	Miss	Ions	Peptide
		951.4534	950.4461	950.4457	0.0004	103	-	109	0	30	R.YLENEQR.Q
		951.4534	950.4461	950.4457	0.0004	103	-	109	0	---	R.YLENEQR.Q
		1104.5558	1103.5485	1103.5822	-0.0337	92	-	101	0	---	R.SQLAITSEQK.R
		1104.5558	1103.5485	1103.5757	-0.0272	110	-	118	1	---	R.QLKECISAR.V
		1204.6091	1203.6018	1203.6975	-0.0957	70	-	79	1	---	K.VQYLDALVKR.S
		1204.6091	1203.6018	1203.6975	-0.0957	70	-	79	1	---	K.VQYLDALVKR.S
		1320.5824	1319.5751	1319.6833	-0.1082	103	-	112	1	---	R.YLENEQRQLK.E
		1320.5824	1319.5751	1319.6833	-0.1082	103	-	112	1	---	R.YLENEQRQLK.E
CaM-56
	Probability Based Mowse Score
	Ions score is -10*Log(P), where P is the probability that the observed match is a random event.
	Protein scores greater than 65 are significant (p<0.05).
		Q84NR9_ORYSA Mass: 20628 Score: 66 Expect: 0.049 Queries matched: 7
		Hypothetical protein OSJNBa0075N02.148 (Hypothetical protein OSJNBa0027N13.105).- Oryza sativa (jap
		Observed	Mr(expt)	Mr(calc)	Delta	Start		End	Miss	Ions	Peptide
		895.4859	894.4786	894.4783	0.0003	2	-	10	0	---	M.GRPAQGGPR.R
		895.4859	894.4786	894.4783	0.0003	2	-	10	0	---	M.GRPAQGGPR.R
		1092.5479	1091.5406	1091.6451	-0.1045	36	-	44	1	---	R.LTVTRFTVR.S
		1179.6458	1178.6385	1178.5832	0.0553	104	-	115	0	---	R.GAYVAATWAGGR.K
		1232.6429	1231.6356	1231.6091	0.0265	68	-	79	1	---	K.GCGGPTRSLTAR.G
		1307.7118	1306.7045	1306.6781	0.0264	104	-	116	1	---	R.GAYVAATWAGGRK.T
		1632.8677	1631.8604	1631.7395	0.1209	135	-	149	1	---	R.LATMRGDGAYTGMTR.K + 2 Oxidation (M)
CaM-64
	Probability Based Mowse Score
	Ions score is -10*Log(P), where P is the probability that the observed match is a random event.
	Protein scores greater than 65 are significant (p<0.05).
	Q6K266_ORYSA Mass: 30318 Score: 66 Expect: 0.046 Queries matched: 8
		Hypothetical protein P0415D04.53 (Hypothetical protein OJ1227_D07.3).- Oryza sativa (japonica culti
		Observed	Mr(expt)	Mr(calc)	Delta	Start		End	Miss	Ions	Peptide
		1033.5641	1032.5568	1032.4948	0.0620	65	-	74	1	---	R.ERGTAAGSER.W
		1074.5669	1073.5596	1073.5287	0.0309	139	-	147	1	---	R.ALPMRGEER.E + Oxidation (M)
		1090.5769	1089.5696	1089.5315	0.0381	67	-	76	1	---	R.GTAAGSERWR.G
		1383.7540	1382.7467	1382.7378	0.0089	159	-	172	1	---	R.SGRIGGQIQAGPSR.I
		1638.9557	1637.9484	1637.9365	0.0119	77	-	93	0	---	R.GAAPPNPGHLVIVAVAR.G
		1852.0317	1851.0244	1851.0590	-0.0346	77	-	95	1	---	R.GAAPPNPGHLVIVAVARGR.A
		1994.1007	1993.0934	1992.9911	0.1023	118	-	138	1	---	R.CAAPSDLGHLGGGGGSRVVAR.A
		2384.0571	2383.0498	2383.1780	-0.1282	195	-	219	1	---	R.GSVGFGGDGGGVPQIRANSVGPGWR.L
CaM-69
	Probability Based Mowse Score
	Ions score is -10*Log(P), where P is the probability that the observed match is a random event.
	Protein scores greater than 66 are significant (p<0.05).
	Protein scores are derived from ions scores as a non-probabilistic basis for ranking protein hits.
	Q1T0L1_MEDTR Mass: 28592 Score: 118 Expect: 3.9e-007 Queries matched: 8
		Chlorophyll A-B binding protein.- Medicago truncatula (Barrel medic).
		Observed	Mr(expt)	Mr(calc)	Delta	Start		End	Miss	Ions	Peptide
		894.4990	893.4917	893.5083	-0.0165	93	-	100	0	51	R.ALEVIHGR.W
		894.4990	893.4917	893.5083	-0.0165	93	-	100	0	---	R.ALEVIHGR.W
		949.4436	948.4363	948.5181	-0.0818	118	-	124	1	---	K.WVRVDFK.E
		949.4436	948.4363	948.5181	-0.0818	118	-	124	1	---	K.WVRVDFK.E
		1249.6071	1248.5998	1248.6570	-0.0571	1	-	13	0	---	-.MALMAASSAAVVK.Q
		1249.6071	1248.5998	1248.6570	-0.0571	1	-	13	0	---	-.MALMAASSAAVVK.Q
		1294.6482	1293.6409	1293.6757	-0.0348	121	-	130	1	46	R.VDFKEPVWFK.A
		1294.6482	1293.6409	1293.6757	-0.0348	121	-	130	1	---	R.VDFKEPVWFK.A
CaM-74
	Probability Based Mowse Score
	Ions score is -10*Log(P), where P is the probability that the observed match is a random event.
	Protein scores greater than 66 are significant (p<0.05).
	Protein scores are derived from ions scores as a non-probabilistic basis for ranking protein hits.
		Q5I8X3_PEA Mass: 28432 Score: 387 Expect: 4.9e-034 Queries matched: 13
		Light-harvesting chlorophyll-a/b binding protein Lhcb1.- Pisum sativum (Garden pea).
		Observed	Mr(expt)	Mr(calc)	Delta	Start		End	Miss	Ions	Peptide
		982.5192	981.5119	981.5243	-0.0124	97	-	104	0	---	R.ELEVIHSR.W
		983.4903	982.4830	982.4912	-0.0082	126	-	133	0	40	K.FGEAVWFK.A
		983.4903	982.4830	982.4912	-0.0082	126	-	133	0	---	K.FGEAVWFK.A
		1252.6577	1251.6504	1251.6683	-0.0179	95	-	104	1	85	K.NRELEVIHSR.W
		1252.6577	1251.6504	1251.6683	-0.0179	95	-	104	1	---	K.NRELEVIHSR.W
		1378.6212	1377.6139	1377.6313	-0.0174	43	-	55	0	55	K.VASSGSPWYGPDR.V
		1378.6212	1377.6139	1377.6313	-0.0174	43	-	55	0	---	K.VASSGSPWYGPDR.V
		1506.7114	1505.7041	1505.7262	-0.0221	42	-	55	1	96	K.KVASSGSPWYGPDR.V
		1506.7114	1505.7041	1505.7262	-0.0221	42	-	55	1	---	K.KVASSGSPWYGPDR.V
		1605.7784	1604.7711	1604.7946	-0.0235	43	-	57	1	---	K.VASSGSPWYGPDRVK.Y
		1919.9539	1918.9466	1918.9797	-0.0331	105	-	121	0	70	R.WAMLGALGCVFPELLSR.N
		1919.9539	1918.9466	1918.9797	-0.0331	105	-	121	0	---	R.WAMLGALGCVFPELLSR.N
		1935.9441	1934.9368	1934.9746	-0.0378	105	-	121	0	---	R.WAMLGALGCVFPELLSR.N + Oxidation (M)
CaM-80
	Probability Based Mowse Score
	Ions score is -10*Log(P), where P is the probability that the observed match is a random event.
	Protein scores greater than 66 are significant (p<0.05).
	Protein scores are derived from ions scores as a non-probabilistic basis for ranking protein hits.
	O98407_CUPAN Mass: 49139 Score: 671 Expect: 2e-062 Queries matched: 19
		ATP synthase beta subunit (Fragment).- Cupaniopsis anacardioides (Carrotwood).
		Observed	Mr(expt)	Mr(calc)	Delta	Start		End	Miss	Ions	Peptide
		1229.5229	1228.5156	1228.5104	0.0053	182	-	191	0	---	R.EGNDLYMEMK.E
		1328.6714	1327.6641	1327.6632	0.0009	166	-	179	0	116	K.AHGGVSVFGGVGER.T
		1328.6714	1327.6641	1327.6632	0.0009	166	-	179	0	---	K.AHGGVSVFGGVGER.T
		1431.6884	1430.6811	1430.6790	0.0022	353	-	364	0	86	R.IVGEEHYETAQR.V
		1431.6884	1430.6811	1430.6790	0.0022	353	-	364	0	---	R.IVGEEHYETAQR.V
		1433.7430	1432.7357	1432.7673	-0.0316	252	-	265	0	---	R.FVQAGSEVSALLGR.M
		1471.7440	1470.7367	1470.7540	-0.0173	223	-	235	0	7	R.VGLTALTMAEYFR.D
		1471.7440	1470.7367	1470.7540	-0.0173	223	-	235	0	---	R.VGLTALTMAEYFR.D
		1486.6602	1485.6529	1485.6591	-0.0062	180	-	191	1	32	R.TREGNDLYMEMK.E
		1486.6602	1485.6529	1485.6591	-0.0062	180	-	191	1	---	R.TREGNDLYMEMK.E
		1601.8088	1600.8015	1600.8031	-0.0016	206	-	220	0	95	K.VALVYGQMNEPPGAR.M
		1601.8088	1600.8015	1600.8031	-0.0016	206	-	220	0	---	K.VALVYGQMNEPPGAR.M
		1617.7854	1616.7781	1616.7980	-0.0199	206	-	220	0	---	K.VALVYGQMNEPPGAR.M + Oxidation (M)
		2061.0217	2060.0144	2060.0248	-0.0104	334	-	352	0	112	K.GIYPAVDPLDSTSTMLQPR.I
		2061.0217	2060.0144	2060.0248	-0.0104	334	-	352	0	---	K.GIYPAVDPLDSTSTMLQPR.I
		2077.0142	2076.0069	2076.0197	-0.0128	334	-	352	0	---	K.GIYPAVDPLDSTSTMLQPR.I + Oxidation (M)
		2252.0596	2251.0523	2251.0612	-0.0089	266	-	286	0	178	R.MPSAVGYQPTLGTEMGSLQER.I
		2252.0596	2251.0523	2251.0612	-0.0089	266	-	286	0	---	R.MPSAVGYQPTLGTEMGSLQER.I
		2268.0481	2267.0408	2267.0562	-0.0153	266	-	286	0	---	R.MPSAVGYQPTLGTEMGSLQER.I + Oxidation (M)
CaM-85
	Probability Based Mowse Score
	Ions score is -10*Log(P), where P is the probability that the observed match is a random event.
	Protein scores greater than 59 are significant (p<0.05).
	gi|22329383 Mass: 43990 Score: 63 Expect: 0.027 Queries matched: 11
		calcineurin-like phosphoesterase family protein [Arabidopsis thaliana]
		Observed	Mr(expt)	Mr(calc)	Delta	Start		End	Miss	Ions	Peptide
		951.4843	950.4770	950.4610	0.0160	178	-	184	0	---	R.NWIFESR.Q
		1068.5425	1067.5352	1067.5036	0.0317	284	-	292	0	---	R.GYDSVVWSR.L
		1200.6125	1199.6052	1199.6186	-0.0134	380	-	389	0	---	R.LHELQVADYI.-
		1335.6356	1334.6283	1334.7193	-0.0910	59	-	71	0	---	R.IVAVGDLHGDLGK.A + Acetyl (N-term)
		1443.6761	1442.6688	1442.7365	-0.0676	74	-	87	0	---	R.DALQLAGVLSSDGR.D + Acetyl (N-term)
		1471.6820	1470.6747	1470.7467	-0.0719	378	-	389	1	---	R.DRLHELQVADYI.-
		1491.7273	1490.7200	1490.8204	-0.1004	58	-	71	1	---	R.RIVAVGDLHGDLGK.A + Acetyl (N-term)
		1562.7311	1561.7238	1561.8576	-0.1337	59	-	73	1	---	R.IVAVGDLHGDLGKAR.D + Acetyl (N-term)
		1866.8800	1865.8727	1865.8530	0.0197	297	-	311	0	---	R.ETSELEDYQIEQVNK.I + Acetyl (N-term)
		2011.9926	2010.9853	2010.8993	0.0860	267	-	283	0	---	R.SPTNYEDSPQMPFIATR.G + Acetyl (N-term); Oxidation (M)
		2521.2000	2520.1927	2520.1087	0.0841	126	-	148	0	---	K.ANGGAVFQVNGNHETMNVEGDFR.Y + Acetyl (N-term); Oxidation (M)
